# Supplementary material for: Large-scale association study on daily weight gain in pigs reveals overlap of genetic factors for growth in humans
Source: BMC Genomics. 2022 Feb 15;23:133. doi: 10.1186/s12864-022-08373-3 (PMC8845347; doi:10.1186/s12864-022-08373-3)
Supplement: Supplementary file 3 — Additional file 3: Supplementary Table S2. [file 12864_2022_8373_MOESM3_ESM.xlsx]

## Sheet: PRJEB23668
Supplementary Table S2. The DEGs analysis full result list.
gene	baseMean	log2FoldChange	lfcSE	stat	pvalue	padj
ENSSSCG00000000002.4	5.10148	0.211191	0.493464	0.427976	0.668669	NA
ENSSSCG00000000003.4	2841.55	0.285534	0.306001	0.933116	0.35076	0.566111
ENSSSCG00000000005.4	1957.71	-0.0136053	0.125182	-0.108685	0.913453	0.948407
ENSSSCG00000000006.4	5743.22	0.0406929	0.151436	0.268713	0.788151	0.870901
ENSSSCG00000000007.4	223.347	0.368573	0.177842	2.07248	0.0382209	0.349693
ENSSSCG00000000010.4	2185.19	0.287382	0.224643	1.27928	0.200797	0.469712
ENSSSCG00000000014.4	74.4615	0.0351224	0.180259	0.194844	0.845515	0.908203
ENSSSCG00000000018.4	493.869	0.27611	0.18741	1.47329	0.140673	0.430225
ENSSSCG00000000019.4	983.139	-0.116451	0.178694	-0.651683	0.514606	0.682617
ENSSSCG00000000020.3	25.8371	-0.00259752	0.217285	-0.0119544	0.990462	0.993607
ENSSSCG00000000021.4	111.161	0.380527	0.254771	1.4936	0.13528	0.426338
ENSSSCG00000000022.3	117.542	0.240428	0.161924	1.48482	0.137592	0.428696
ENSSSCG00000000024.4	74.9027	0.529191	0.315577	1.6769	0.0935621	0.399647
ENSSSCG00000000025.4	134.542	0.313588	0.175021	1.79171	0.0731795	0.388339
ENSSSCG00000000026.4	0.192393	-0.543101	2.34815	-0.231289	0.81709	NA
ENSSSCG00000000028.4	0.111259	0.517886	3.02577	0.171158	0.8641	NA
ENSSSCG00000000029.4	5.12079	-0.0628021	0.41856	-0.150043	0.880731	NA
ENSSSCG00000000031.5	184.936	0.497841	0.259934	1.91526	0.0554591	0.369241
ENSSSCG00000000033.4	44.8696	0.233322	0.25847	0.902706	0.366682	0.575756
ENSSSCG00000000034.4	943.737	0.338854	0.221726	1.52825	0.12645	0.420908
ENSSSCG00000000035.4	70.4917	0.506211	0.187211	2.70396	0.00685191	0.266599
ENSSSCG00000000036.4	340.216	-0.134219	0.158304	-0.847852	0.396521	0.597982
ENSSSCG00000000037.4	2508.62	-0.134096	0.12811	-1.04672	0.295227	0.525786
ENSSSCG00000000038.4	2501.16	0.446796	0.22301	2.00348	0.045126	0.359157
ENSSSCG00000000039.4	1406.94	0.373499	0.199915	1.86829	0.0617223	0.3736
ENSSSCG00000000040.4	8.37135	-0.44245	0.381746	-1.15902	0.246449	0.498886
ENSSSCG00000000045.4	378.174	0.182693	0.159885	1.14265	0.253185	0.502185
ENSSSCG00000000046.4	31697.5	0.449689	0.229103	1.96283	0.0496663	0.365574
ENSSSCG00000000050.4	680.757	0.379477	0.226047	1.67875	0.0932009	0.399647
ENSSSCG00000000057.4	0	NA	NA	NA	NA	NA
ENSSSCG00000000058.4	1103.63	0.308506	0.15883	1.94236	0.0520935	0.365985
ENSSSCG00000000059.4	601.077	0.161736	0.192413	0.840566	0.400591	0.601859
ENSSSCG00000000061.3	1143.66	-0.0835059	0.558468	-0.149527	0.881138	0.928833
ENSSSCG00000000062.4	18.8361	0.393705	0.353544	1.1136	0.265453	0.507881
ENSSSCG00000000063.4	228.99	0.238687	0.193553	1.23319	0.217505	0.480303
ENSSSCG00000000064.4	5486.52	0.432319	0.157407	2.7465	0.00602344	0.25759
ENSSSCG00000000066.4	249.157	0.537638	0.208845	2.57434	0.0100432	0.285606
ENSSSCG00000000067.4	6.89284	-0.030131	0.462994	-0.0650785	0.948111	NA
ENSSSCG00000000068.4	904.525	0.109834	0.115431	0.95151	0.341346	0.560406
ENSSSCG00000000071.4	5018.4	-0.192211	0.176496	-1.08904	0.276138	0.514187
ENSSSCG00000000072.4	1705.03	0.320717	0.204162	1.5709	0.116206	0.416982
ENSSSCG00000000073.2	1.98601	-0.0528755	0.653041	-0.0809682	0.935467	NA
ENSSSCG00000000074.4	0.123612	0.745712	2.62099	0.284515	0.776015	NA
ENSSSCG00000000075.3	94.5821	0.315485	0.184044	1.71418	0.0864956	0.396953
ENSSSCG00000000076.4	115.41	0.0479631	0.214346	0.223765	0.82294	0.893781
ENSSSCG00000000077.4	620.837	0.209265	0.171494	1.22024	0.222373	0.483149
ENSSSCG00000000078.4	590.034	-0.100043	0.175159	-0.571153	0.567896	0.721161
ENSSSCG00000000079.4	62.4206	0.758986	0.387102	1.96069	0.0499155	0.365574
ENSSSCG00000000080.4	10.4994	0.150214	0.695969	0.215834	0.829117	0.897797
ENSSSCG00000000081.4	0.944393	-1.28346	1.11939	-1.14657	0.251561	NA
ENSSSCG00000000082.4	1.71422	-0.037984	0.752859	-0.050453	0.959761	NA
ENSSSCG00000000084.3	1752.6	0.287216	0.0964943	2.97651	0.00291554	0.224589
ENSSSCG00000000087.5	400.76	0.331909	0.197136	1.68366	0.0922479	0.399609
ENSSSCG00000000091.4	36.5649	-0.101212	0.171806	-0.589108	0.555789	0.712919
ENSSSCG00000000092.4	0.711482	-1.56853	1.03801	-1.5111	0.130763	NA
ENSSSCG00000000093.4	24.8586	0.114626	0.239786	0.478035	0.632625	0.765459
ENSSSCG00000000094.4	2207.57	0.239912	0.179923	1.33342	0.182395	0.45778
ENSSSCG00000000095.4	486.242	0.209628	0.186201	1.12582	0.260243	0.505344
ENSSSCG00000000097.4	878.884	0.308462	0.168059	1.83544	0.0664411	0.378824
ENSSSCG00000000103.4	0.350346	0.984025	2.07803	0.473537	0.63583	NA
ENSSSCG00000000104.4	6737.05	-0.0292234	0.0822896	-0.355129	0.722493	0.827601
ENSSSCG00000000105.4	958.669	0.235675	0.207766	1.13433	0.256657	0.503701
ENSSSCG00000000106.3	0.10075	0.508553	3.02619	0.168051	0.866543	NA
ENSSSCG00000000107.4	129.836	0.13717	0.141314	0.970676	0.33171	0.553525
ENSSSCG00000000108.4	174.801	0.378412	0.171152	2.21096	0.0270384	0.335016
ENSSSCG00000000110.4	151.107	0.268674	0.161594	1.66265	0.096382	0.402712
ENSSSCG00000000111.4	6.70249	0.763936	0.46108	1.65684	0.0975516	NA
ENSSSCG00000000113.4	0.850637	-0.810274	0.89555	-0.904778	0.365583	NA
ENSSSCG00000000114.4	206.274	0.323529	0.198454	1.63025	0.103049	0.407665
ENSSSCG00000000116.4	562.685	0.327718	0.231808	1.41375	0.157436	0.440816
ENSSSCG00000000117.4	5.36163	-0.148969	0.395882	-0.376297	0.706696	NA
ENSSSCG00000000118.4	52.3434	0.436431	0.206306	2.11545	0.0343913	0.345843
ENSSSCG00000000119.4	3806.55	0.268743	0.227803	1.17972	0.238111	0.492678
ENSSSCG00000000120.4	136.842	0.21816	0.149972	1.45467	0.145761	0.432739
ENSSSCG00000000121.4	10.3907	0.43146	0.359994	1.19852	0.230715	0.488013
ENSSSCG00000000130.4	162.616	0.502599	0.314977	1.59567	0.110563	0.412534
ENSSSCG00000000131.3	0	NA	NA	NA	NA	NA
ENSSSCG00000000132.4	22.5129	0.514815	0.479538	1.07356	0.283018	0.517891
ENSSSCG00000000133.4	7200.37	0.229975	0.256199	0.897644	0.369375	0.577073
ENSSSCG00000000135.3	5.15749	0.359115	0.486317	0.738437	0.460249	NA
ENSSSCG00000000136.4	263.921	0.299787	0.186641	1.60622	0.108225	0.411226
ENSSSCG00000000137.5	190.225	0.517209	0.194502	2.65915	0.00783389	0.276483
ENSSSCG00000000138.5	0.500763	-0.12561	1.41716	-0.0886352	0.929372	NA
ENSSSCG00000000139.4	143.522	0.430864	0.190801	2.25819	0.023934	0.331041
ENSSSCG00000000141.4	1688.74	0.307095	0.20143	1.52457	0.127365	0.420908
ENSSSCG00000000142.4	45.4068	0.169289	0.219941	0.769703	0.441476	0.631244
ENSSSCG00000000144.4	2386.37	0.355564	0.208504	1.70531	0.0881374	0.398412
ENSSSCG00000000145.4	1767.91	0.522965	0.201517	2.59515	0.00945508	0.284259
ENSSSCG00000000146.4	563.632	-0.456867	0.200349	-2.28035	0.022587	0.325332
ENSSSCG00000000148.4	301.667	0.453197	0.184447	2.45705	0.0140081	0.306364
ENSSSCG00000000151.4	19.1843	-0.122522	0.486414	-0.251888	0.801127	0.879286
ENSSSCG00000000152.4	390.97	0.0820288	0.106236	0.772139	0.440032	0.630315
ENSSSCG00000000156.4	331.278	0.144258	0.128579	1.12194	0.261886	0.506448
ENSSSCG00000000157.5	19.3703	0.195799	0.571913	0.342357	0.732082	0.833905
ENSSSCG00000000158.4	1224.16	0.320846	0.216506	1.48193	0.138359	0.429599
ENSSSCG00000000159.3	0.0906954	0.46494	3.02401	0.153749	0.877807	NA
ENSSSCG00000000160.4	100.721	0.0272606	0.104572	0.260687	0.794334	0.874941
ENSSSCG00000000161.4	431.746	0.245597	0.111708	2.19855	0.0279098	0.338335
ENSSSCG00000000162.4	8.39817	0.214667	0.327255	0.65596	0.51185	0.680847
ENSSSCG00000000164.4	92.7811	-0.0977839	0.361942	-0.270165	0.787033	0.87012
ENSSSCG00000000167.4	228.162	-0.0176105	0.128789	-0.13674	0.891236	0.934599
ENSSSCG00000000169.4	347.258	-0.286683	0.194873	-1.47113	0.141256	0.430341
ENSSSCG00000000171.4	291.482	0.806004	0.19485	4.13653	3.52591e-05	0.0430363
ENSSSCG00000000174.3	1.15517	-0.663634	0.823742	-0.805633	0.420454	NA
ENSSSCG00000000175.4	789.62	0.19612	0.157266	1.24706	0.212376	0.476736
ENSSSCG00000000176.4	865.262	0.356163	0.152685	2.33266	0.0196657	0.313677
ENSSSCG00000000179.4	20.412	0.0858666	0.231634	0.3707	0.710861	0.818862
ENSSSCG00000000182.4	0.992503	-1.55954	0.880809	-1.77058	0.0766313	NA
ENSSSCG00000000183.4	0.102548	-0.391464	3.02449	-0.129431	0.897016	NA
ENSSSCG00000000184.4	1.06453	-0.553136	0.992313	-0.557421	0.57724	NA
ENSSSCG00000000185.4	558.284	0.274606	0.216693	1.26726	0.205063	0.471976
ENSSSCG00000000186.4	2.52906	0.547998	0.54244	1.01025	0.312377	NA
ENSSSCG00000000188.4	1.28019	1.2343	0.879082	1.40408	0.160295	NA
ENSSSCG00000000189.4	528.163	0.104069	0.209918	0.495763	0.620062	0.757106
ENSSSCG00000000190.4	4140.13	0.504513	0.200271	2.51915	0.0117638	0.299859
ENSSSCG00000000194.4	1518.56	0.334976	0.337453	0.99266	0.320876	0.547579
ENSSSCG00000000195.4	24.0481	-0.115122	0.324016	-0.355298	0.722367	0.82752
ENSSSCG00000000197.4	7.2026	0.940118	0.411998	2.28185	0.0224982	NA
ENSSSCG00000000198.4	2372.87	0.401302	0.191594	2.09454	0.0362115	0.34649
ENSSSCG00000000199.4	123.432	-0.0658812	0.149047	-0.442016	0.658477	0.782523
ENSSSCG00000000202.4	397.215	0.213117	0.201819	1.05598	0.290978	0.522746
ENSSSCG00000000203.4	3.37052	-0.26624	0.604938	-0.440111	0.659857	NA
ENSSSCG00000000204.4	57.6427	-0.0565805	0.160018	-0.353589	0.723647	0.828403
ENSSSCG00000000205.4	7.36799	0.108086	0.360557	0.299776	0.764348	NA
ENSSSCG00000000206.4	8.61966	0.706976	0.345473	2.0464	0.0407169	0.352152
ENSSSCG00000000207.3	1.31843	-0.644498	0.730333	-0.882472	0.377522	NA
ENSSSCG00000000209.4	37.7468	-0.0249647	0.255977	-0.0975271	0.922308	0.953769
ENSSSCG00000000211.4	0.152066	-0.0472677	2.98147	-0.0158538	0.987351	NA
ENSSSCG00000000212.3	0.253	-0.0465956	2.23637	-0.0208354	0.983377	NA
ENSSSCG00000000214.4	7290.41	0.277988	0.252344	1.10162	0.270626	0.51067
ENSSSCG00000000215.4	248.58	0.333845	0.218433	1.52836	0.126423	0.420908
ENSSSCG00000000216.4	2.90852	-0.340797	0.554181	-0.614957	0.538583	NA
ENSSSCG00000000217.4	61.3174	0.249767	0.175912	1.41984	0.155654	0.440028
ENSSSCG00000000220.4	13.1917	-0.410248	0.27321	-1.50159	0.133204	0.425118
ENSSSCG00000000223.4	57.6427	0.028674	0.145804	0.196661	0.844092	0.907134
ENSSSCG00000000228.4	113.168	-0.180709	0.188025	-0.961089	0.336507	0.556884
ENSSSCG00000000231.4	29.9623	0.264887	0.343388	0.771391	0.440475	0.630609
ENSSSCG00000000232.5	318.265	0.439608	0.183719	2.39283	0.0167191	0.311752
ENSSSCG00000000233.5	609.907	0.153853	0.121989	1.2612	0.207235	0.474158
ENSSSCG00000000234.4	29.8387	-0.00415388	0.233162	-0.0178154	0.985786	0.990891
ENSSSCG00000000235.4	0	NA	NA	NA	NA	NA
ENSSSCG00000000236.4	0	NA	NA	NA	NA	NA
ENSSSCG00000000238.3	0	NA	NA	NA	NA	NA
ENSSSCG00000000239.4	0	NA	NA	NA	NA	NA
ENSSSCG00000000240.4	0.178844	-0.429557	2.39962	-0.17901	0.85793	NA
ENSSSCG00000000241.4	0	NA	NA	NA	NA	NA
ENSSSCG00000000247.4	0	NA	NA	NA	NA	NA
ENSSSCG00000000248.4	0.0324217	0.508553	3.02619	0.168051	0.866543	NA
ENSSSCG00000000249.4	0	NA	NA	NA	NA	NA
ENSSSCG00000000250.4	0	NA	NA	NA	NA	NA
ENSSSCG00000000251.3	0.0424074	-0.0685173	3.02619	-0.0226415	0.981936	NA
ENSSSCG00000000252.4	9411.27	0.808487	0.333045	2.42757	0.0152006	0.309515
ENSSSCG00000000253.4	5475.92	0.986729	0.324425	3.04147	0.00235426	0.218254
ENSSSCG00000000257.4	105.678	0.290096	0.19792	1.46572	0.142723	0.431044
ENSSSCG00000000258.4	46.6782	-0.0637011	0.258893	-0.246052	0.805642	0.881994
ENSSSCG00000000259.4	889.568	-0.0602806	0.347481	-0.173479	0.862275	0.917511
ENSSSCG00000000260.4	316.185	0.147294	0.298752	0.49303	0.621991	0.758526
ENSSSCG00000000261.4	17.83	0.550713	0.412098	1.33636	0.18143	0.456806
ENSSSCG00000000262.4	804.977	0.211604	0.245104	0.863325	0.387959	0.591012
ENSSSCG00000000263.4	418.828	0.169091	0.155435	1.08786	0.276656	0.514288
ENSSSCG00000000264.3	212.652	0.474706	0.196001	2.42195	0.0154374	0.309613
ENSSSCG00000000265.4	22.0433	0.217976	0.343244	0.635047	0.525398	0.691558
ENSSSCG00000000267.4	965.461	0.372763	0.217493	1.71391	0.0865451	0.396953
ENSSSCG00000000268.4	236.197	0.446358	0.242481	1.8408	0.0656516	0.377586
ENSSSCG00000000271.4	1.4573	-0.202439	0.707198	-0.286255	0.774683	NA
ENSSSCG00000000272.4	863.78	-0.104212	0.0655792	-1.5891	0.112038	0.41377
ENSSSCG00000000273.4	1384.39	0.29202	0.109784	2.65994	0.00781543	0.276483
ENSSSCG00000000274.4	2036.76	0.22585	0.184256	1.22574	0.220297	0.481437
ENSSSCG00000000275.4	45.1375	-0.00862967	0.176691	-0.0488404	0.961046	0.976128
ENSSSCG00000000276.4	336.445	0.36155	0.218059	1.65804	0.0973103	0.403458
ENSSSCG00000000277.4	2.32117	-0.613046	0.615342	-0.996269	0.31912	NA
ENSSSCG00000000278.4	191.162	0.218075	0.189171	1.15279	0.248997	0.499812
ENSSSCG00000000279.4	0	NA	NA	NA	NA	NA
ENSSSCG00000000281.2	0	NA	NA	NA	NA	NA
ENSSSCG00000000288.4	1906.54	-0.131559	0.145615	-0.90347	0.366277	0.575638
ENSSSCG00000000289.4	11.9535	0.427073	0.323849	1.31874	0.187256	0.461966
ENSSSCG00000000290.4	1805.75	0.319717	0.203149	1.57381	0.115532	0.416982
ENSSSCG00000000291.4	10.1709	0.300272	0.355439	0.844791	0.398228	0.599583
ENSSSCG00000000292.4	17.1566	0.0994337	0.239816	0.414624	0.678417	0.796214
ENSSSCG00000000293.5	827.558	0.357725	0.218293	1.63874	0.101268	0.407484
ENSSSCG00000000295.4	819.306	0.194803	0.119808	1.62596	0.103957	0.407665
ENSSSCG00000000296.4	0.0648434	0.781998	3.02479	0.25853	0.795998	NA
ENSSSCG00000000297.4	23.8086	-0.231942	0.203983	-1.13707	0.25551	0.502907
ENSSSCG00000000298.4	321.402	0.38083	0.238872	1.59428	0.110873	0.412654
ENSSSCG00000000299.4	16.7098	-0.0713867	0.231002	-0.309031	0.757298	0.850414
ENSSSCG00000000312.3	0	NA	NA	NA	NA	NA
ENSSSCG00000000318.3	0	NA	NA	NA	NA	NA
ENSSSCG00000000327.2	0	NA	NA	NA	NA	NA
ENSSSCG00000000332.2	0	NA	NA	NA	NA	NA
ENSSSCG00000000333.3	0	NA	NA	NA	NA	NA
ENSSSCG00000000352.4	0	NA	NA	NA	NA	NA
ENSSSCG00000000353.2	0.643444	-0.355742	1.09296	-0.325486	0.744813	NA
ENSSSCG00000000359.4	365.339	0.359954	0.228939	1.57227	0.115888	0.416982
ENSSSCG00000000361.5	3058.53	0.345704	0.198214	1.7441	0.0811422	0.393001
ENSSSCG00000000362.4	1.48457	0.165144	0.712059	0.231925	0.816597	NA
ENSSSCG00000000363.4	22.2755	-0.138038	0.236463	-0.58376	0.559382	0.715858
ENSSSCG00000000364.4	220.016	0.0664188	0.125335	0.529929	0.596161	0.740216
ENSSSCG00000000365.4	337.907	0.337673	0.164817	2.04877	0.0404843	0.351716
ENSSSCG00000000366.4	803.465	0.133138	0.0992845	1.34097	0.179929	0.455388
ENSSSCG00000000367.4	73.4558	0.0719765	0.254453	0.282867	0.777279	0.863994
ENSSSCG00000000368.4	1056.15	0.308648	0.169973	1.81586	0.0693911	0.38307
ENSSSCG00000000370.4	42.7583	0.0389534	0.22633	0.172109	0.863352	0.918041
ENSSSCG00000000371.4	4.33926	-0.0634539	0.447115	-0.141919	0.887144	NA
ENSSSCG00000000376.4	1435.99	0.403456	0.189583	2.12812	0.0333271	0.345843
ENSSSCG00000000377.4	1173.82	0.221944	0.108353	2.04834	0.0405264	0.351716
ENSSSCG00000000379.4	607.2	0.410472	0.184568	2.22396	0.0261509	0.334776
ENSSSCG00000000382.4	787.919	0.242839	0.138979	1.74731	0.0805834	0.393001
ENSSSCG00000000383.4	447.598	0.379768	0.191367	1.9845	0.0472006	0.362992
ENSSSCG00000000384.4	411.708	0.434446	0.180882	2.40182	0.0163138	0.310312
ENSSSCG00000000385.4	2371.11	0.232108	0.217483	1.06725	0.28586	0.519456
ENSSSCG00000000386.4	158.906	0.446287	0.208752	2.13788	0.0325264	0.34479
ENSSSCG00000000393.4	958.046	-0.0351561	0.100883	-0.348484	0.727477	0.831002
ENSSSCG00000000394.3	1104.25	0.215347	0.179952	1.19669	0.231427	0.48855
ENSSSCG00000000396.4	6857	0.0726364	0.128381	0.565788	0.571538	0.723429
ENSSSCG00000000398.4	7224.47	0.0366949	0.262266	0.139915	0.888727	0.932956
ENSSSCG00000000399.4	2854.86	0.0598972	0.252746	0.236986	0.812668	0.88697
ENSSSCG00000000400.3	24.182	-0.173299	0.211053	-0.821115	0.411581	0.609613
ENSSSCG00000000401.4	2726.05	0.103622	0.182102	0.569033	0.569334	0.721999
ENSSSCG00000000402.4	1041.65	0.154058	0.162853	0.945992	0.344153	0.562744
ENSSSCG00000000403.4	573.523	0.0666934	0.114116	0.584437	0.558926	0.715707
ENSSSCG00000000405.5	14872.5	0.330899	0.212442	1.5576	0.119328	0.417715
ENSSSCG00000000406.5	1797.95	-0.118318	0.153192	-0.772355	0.439904	0.630248
ENSSSCG00000000411.4	144.251	0.465851	0.308709	1.50903	0.131291	0.423376
ENSSSCG00000000413.4	5.41085	-0.896835	0.362914	-2.47121	0.0134658	NA
ENSSSCG00000000415.3	26.482	-0.87745	0.359863	-2.43829	0.014757	0.309515
ENSSSCG00000000418.4	1.27228	-0.54237	0.83045	-0.653103	0.51369	NA
ENSSSCG00000000419.4	12370	0.252384	0.197634	1.27703	0.201593	0.470014
ENSSSCG00000000431.4	51.3189	-0.0768421	0.173546	-0.442777	0.657927	0.782181
ENSSSCG00000000433.4	76.511	0.4181	0.239061	1.74892	0.0803046	0.393001
ENSSSCG00000000435.4	60.6352	0.139583	0.241619	0.577697	0.563469	0.718777
ENSSSCG00000000436.4	744.65	0.259423	0.156565	1.65697	0.0975253	0.403693
ENSSSCG00000000437.4	32.4063	0.00597272	0.199957	0.02987	0.976171	0.985528
ENSSSCG00000000439.4	30.4499	-0.0279197	0.211908	-0.131754	0.895179	0.937278
ENSSSCG00000000442.4	974.027	0.284368	0.220879	1.28744	0.197941	0.468882
ENSSSCG00000000443.4	715.219	0.117527	0.219725	0.534883	0.592731	0.738045
ENSSSCG00000000444.4	2200.16	0.321208	0.199121	1.61313	0.106716	0.408963
ENSSSCG00000000449.4	134.212	0.00466877	0.149247	0.0312821	0.975045	0.984592
ENSSSCG00000000453.4	141.114	0.17309	0.20713	0.835656	0.403349	0.603546
ENSSSCG00000000455.4	34.332	-0.59916	0.281932	-2.1252	0.0335703	0.345843
ENSSSCG00000000456.4	203.94	-0.264768	0.237638	-1.11417	0.265208	0.507881
ENSSSCG00000000457.4	340.768	-0.328815	0.360543	-0.912	0.361769	0.573088
ENSSSCG00000000458.4	1370.65	-0.27626	0.185107	-1.49244	0.135585	0.426581
ENSSSCG00000000462.5	104.098	-0.182861	0.330523	-0.553246	0.580095	0.728506
ENSSSCG00000000464.4	0.190711	0.812884	2.34783	0.346228	0.729171	NA
ENSSSCG00000000466.4	871.976	-0.258422	0.280336	-0.92183	0.356617	0.569164
ENSSSCG00000000469.5	253.259	-0.119323	0.128002	-0.932192	0.351237	0.566266
ENSSSCG00000000473.4	631.035	-0.167353	0.165956	-1.00842	0.313254	0.540958
ENSSSCG00000000475.5	834.829	0.0401298	0.161255	0.248859	0.80347	0.880751
ENSSSCG00000000477.4	422.317	-0.173133	0.27448	-0.630769	0.528192	0.693573
ENSSSCG00000000478.5	42.0785	-0.281328	0.166431	-1.69036	0.0909591	0.398969
ENSSSCG00000000482.3	0	NA	NA	NA	NA	NA
ENSSSCG00000000483.4	22.5466	-0.553403	0.398651	-1.38819	0.165079	0.446299
ENSSSCG00000000486.4	204.008	-0.305359	0.178105	-1.71449	0.0864384	0.396953
ENSSSCG00000000487.4	353.278	-0.192444	0.30475	-0.631482	0.527725	0.693458
ENSSSCG00000000488.4	499.043	-0.266312	0.230735	-1.15419	0.248422	0.499795
ENSSSCG00000000492.5	155.639	0.265667	0.685178	0.387734	0.698213	0.810669
ENSSSCG00000000493.4	126.543	-0.303805	0.233747	-1.29972	0.193698	0.466412
ENSSSCG00000000496.4	1127.23	-0.17395	0.235223	-0.73951	0.459597	0.642415
ENSSSCG00000000499.4	5.21708	-0.757334	0.44005	-1.72102	0.0852477	NA
ENSSSCG00000000500.4	895.407	-0.212497	0.275482	-0.771362	0.440492	0.630609
ENSSSCG00000000502.4	429.048	-0.243905	0.233086	-1.04642	0.295369	0.525786
ENSSSCG00000000504.4	1692.41	-0.0581565	0.130188	-0.446711	0.655084	0.779987
ENSSSCG00000000509.4	479.961	-0.329713	0.272711	-1.20902	0.226657	0.48566
ENSSSCG00000000510.4	1876.45	-0.220657	0.227622	-0.969397	0.332347	0.553974
ENSSSCG00000000512.4	341.385	-0.47688	0.302187	-1.5781	0.114543	0.415586
ENSSSCG00000000515.4	327.65	-0.326063	0.587744	-0.554771	0.579052	0.727888
ENSSSCG00000000516.4	0.959611	-0.853651	1.0096	-0.845532	0.397814	NA
ENSSSCG00000000517.4	14.9731	-0.38504	0.339092	-1.1355	0.256165	0.503447
ENSSSCG00000000519.4	136.096	-0.288983	0.230622	-1.25306	0.210184	0.475726
ENSSSCG00000000521.3	9.66055	0.592299	0.414407	1.42927	0.152927	0.437855
ENSSSCG00000000522.4	767.102	-0.462269	0.250797	-1.8432	0.0652999	0.377442
ENSSSCG00000000523.4	31.1684	-0.500193	0.281259	-1.77841	0.0753372	0.389909
ENSSSCG00000000527.4	0	NA	NA	NA	NA	NA
ENSSSCG00000000528.4	448.562	0.0327716	0.220455	0.148654	0.881826	0.92893
ENSSSCG00000000530.5	1052.68	-0.447831	0.313348	-1.42918	0.152952	0.437855
ENSSSCG00000000531.4	18.6565	-0.339707	0.287524	-1.18149	0.237408	0.492115
ENSSSCG00000000534.4	646.612	-0.259359	0.289026	-0.897355	0.369529	0.577147
ENSSSCG00000000536.4	411.312	-0.468919	0.367603	-1.27561	0.202092	0.470091
ENSSSCG00000000540.4	4.10679	-0.243187	0.508026	-0.47869	0.632159	NA
ENSSSCG00000000541.4	26.7574	-0.455324	0.301952	-1.50794	0.131571	0.423457
ENSSSCG00000000545.4	68.6388	0.0891344	0.142347	0.626176	0.531199	0.695128
ENSSSCG00000000546.4	17.8291	-0.514248	0.338204	-1.52052	0.128379	0.421765
ENSSSCG00000000547.4	152.555	-0.343749	0.235417	-1.46017	0.144243	0.431961
ENSSSCG00000000549.4	591.962	-0.30496	0.265947	-1.1467	0.251508	0.501409
ENSSSCG00000000550.4	0	NA	NA	NA	NA	NA
ENSSSCG00000000551.4	5.35291	-0.186767	0.381983	-0.48894	0.624884	NA
ENSSSCG00000000553.4	260.465	-0.264953	0.148477	-1.78448	0.074346	0.389615
ENSSSCG00000000554.4	117.225	-0.55483	0.393393	-1.41037	0.15843	0.441781
ENSSSCG00000000555.4	1110.01	-0.0997089	0.202106	-0.49335	0.621766	0.758526
ENSSSCG00000000559.4	174.777	-0.368194	0.336503	-1.09418	0.273877	0.512848
ENSSSCG00000000563.4	85.0372	-0.338713	0.218369	-1.5511	0.120877	0.417715
ENSSSCG00000000567.4	738.763	-0.0255371	0.129844	-0.196675	0.844082	0.907134
ENSSSCG00000000570.4	302.169	-0.154287	0.194989	-0.791262	0.428791	0.622758
ENSSSCG00000000571.4	265.876	-0.450961	0.254986	-1.76857	0.0769657	0.391063
ENSSSCG00000000573.4	355.134	-0.0161508	0.128959	-0.12524	0.900334	0.940531
ENSSSCG00000000576.4	13514	-0.1305	0.321966	-0.405324	0.68524	0.801497
ENSSSCG00000000577.4	8630.6	-0.221934	0.158967	-1.3961	0.162683	0.445072
ENSSSCG00000000579.4	285.799	-0.24796	0.302589	-0.819463	0.412522	0.610581
ENSSSCG00000000580.4	82.0924	-0.42611	0.35305	-1.20694	0.227455	0.485862
ENSSSCG00000000582.4	0.827856	-0.838899	0.983007	-0.8534	0.393437	NA
ENSSSCG00000000583.4	172.055	-0.477075	0.37895	-1.25894	0.208052	0.474243
ENSSSCG00000000584.4	1316.6	-0.462618	0.340454	-1.35883	0.174202	0.451818
ENSSSCG00000000585.4	0.351558	-0.458727	1.44421	-0.317632	0.750764	NA
ENSSSCG00000000587.4	173.815	-0.0256343	0.106764	-0.240104	0.81025	0.885177
ENSSSCG00000000588.4	185.643	-0.276575	0.23206	-1.19182	0.23333	0.489331
ENSSSCG00000000589.3	0.992841	-0.69922	0.946552	-0.738702	0.460088	NA
ENSSSCG00000000590.4	0.0587245	-0.339342	3.02588	-0.112147	0.910707	NA
ENSSSCG00000000591.4	556.979	0.076296	0.422759	0.180472	0.856782	0.914616
ENSSSCG00000000598.4	0.790463	0.00458746	1.11964	0.00409725	0.996731	NA
ENSSSCG00000000599.4	324.061	-0.176595	0.108088	-1.63381	0.102298	0.407665
ENSSSCG00000000600.4	376.377	-0.200035	0.171803	-1.16433	0.244292	0.498179
ENSSSCG00000000601.4	10.3266	-0.242101	0.346031	-0.69965	0.484146	0.660502
ENSSSCG00000000602.4	46.3775	-0.265444	0.221129	-1.2004	0.229982	0.487821
ENSSSCG00000000605.4	0.956949	-0.284564	0.93863	-0.303169	0.761761	NA
ENSSSCG00000000607.5	243.666	-0.0935701	0.179465	-0.521385	0.602099	0.744203
ENSSSCG00000000610.2	0.593027	0.615915	1.16173	0.530172	0.595992	NA
ENSSSCG00000000611.4	567.73	-0.128657	0.152195	-0.845344	0.397919	0.599239
ENSSSCG00000000612.4	478.167	-0.233162	0.117999	-1.97596	0.0481595	0.363168
ENSSSCG00000000614.4	0.511294	-1.91648	1.54367	-1.24151	0.214419	NA
ENSSSCG00000000619.4	77.6784	0.514937	0.172799	2.97997	0.00288275	0.224589
ENSSSCG00000000623.4	27.4425	-0.223319	0.260469	-0.857376	0.391237	0.594168
ENSSSCG00000000625.4	475.669	0.016656	0.139293	0.119575	0.90482	0.94305
ENSSSCG00000000629.4	0	NA	NA	NA	NA	NA
ENSSSCG00000000631.2	0.0571003	-0.357054	3.02619	-0.117988	0.906077	NA
ENSSSCG00000000633.4	235.798	-0.0631963	0.252859	-0.249927	0.802644	0.880489
ENSSSCG00000000634.4	1.78595	-1.07752	0.755705	-1.42585	0.153911	NA
ENSSSCG00000000635.5	50.9031	-0.323467	0.290298	-1.11426	0.265169	0.507881
ENSSSCG00000000636.4	1.01134	0.436487	1.06984	0.407992	0.68328	NA
ENSSSCG00000000638.4	0.349946	-0.780242	1.41909	-0.549818	0.582444	NA
ENSSSCG00000000639.3	5.20829	-0.763094	0.556981	-1.37005	0.17067	NA
ENSSSCG00000000640.4	16.8737	-0.631972	0.349998	-1.80564	0.0709741	0.386367
ENSSSCG00000000642.4	1.59501	0.235684	0.815944	0.288848	0.772698	NA
ENSSSCG00000000645.4	3220.06	0.175933	0.153368	1.14713	0.25133	0.501337
ENSSSCG00000000647.4	98.2871	0.0451055	0.251459	0.179375	0.857643	0.91528
ENSSSCG00000000648.5	11.2157	-1.81726	0.459522	-3.95467	7.66411e-05	0.059901
ENSSSCG00000000649.4	30.3782	-0.373358	0.193445	-1.93005	0.0536007	0.367484
ENSSSCG00000000650.5	0.433879	1.26695	1.54297	0.821113	0.411582	NA
ENSSSCG00000000651.5	0.726568	0.791449	1.09564	0.722365	0.47007	NA
ENSSSCG00000000653.5	10.5663	-0.727876	0.293741	-2.47795	0.0132138	0.305732
ENSSSCG00000000656.5	16.829	-0.101525	0.414693	-0.244821	0.806595	0.882613
ENSSSCG00000000657.5	1019.92	0.249975	0.179068	1.39598	0.16272	0.445089
ENSSSCG00000000659.4	31.8867	-0.827041	0.41082	-2.01315	0.0440989	0.356683
ENSSSCG00000000660.5	164173	0.272435	0.200467	1.359	0.174145	0.451818
ENSSSCG00000000661.4	69.8438	0.0797231	0.204944	0.389	0.697276	0.810025
ENSSSCG00000000663.4	3.71152	0.0380048	0.482627	0.0787457	0.937235	NA
ENSSSCG00000000664.4	0.772	-1.30792	1.11346	-1.17464	0.240137	NA
ENSSSCG00000000665.4	29.74	-1.07231	0.435567	-2.46187	0.0138215	0.305732
ENSSSCG00000000667.4	6.96932	-0.505654	0.380943	-1.32738	0.184384	NA
ENSSSCG00000000668.4	2.04484	0.0416443	0.665863	0.0625419	0.950131	NA
ENSSSCG00000000669.3	0.0688553	-0.0685186	3.02619	-0.0226419	0.981936	NA
ENSSSCG00000000672.4	17.1846	0.297318	0.301639	0.985676	0.324292	0.549825
ENSSSCG00000000679.4	7.43826	0.193398	0.421284	0.459069	0.646185	NA
ENSSSCG00000000680.4	2.64517	-0.163174	0.731298	-0.223129	0.823435	NA
ENSSSCG00000000681.3	40.7308	0.352839	0.204932	1.72174	0.0851166	0.395909
ENSSSCG00000000682.4	0.782236	-0.998774	0.938033	-1.06475	0.286988	NA
ENSSSCG00000000683.4	8.96786	0.311174	0.321749	0.967134	0.333477	0.554875
ENSSSCG00000000684.4	1439.03	0.441975	0.26533	1.66575	0.0957624	0.402056
ENSSSCG00000000685.4	3470.23	0.433892	0.243644	1.78084	0.0749381	0.389909
ENSSSCG00000000687.4	213.287	0.300701	0.229409	1.31077	0.189937	0.462919
ENSSSCG00000000688.4	4.54366	-0.584524	0.533283	-1.09609	0.273041	NA
ENSSSCG00000000690.4	1018.37	0.380474	0.202005	1.88349	0.0596335	0.37137
ENSSSCG00000000691.4	1109.88	0.319071	0.161079	1.98083	0.0476101	0.362992
ENSSSCG00000000692.4	1.7313	0.538908	0.644327	0.836389	0.402936	NA
ENSSSCG00000000693.4	205.069	0.155258	0.1372	1.13161	0.257796	0.503987
ENSSSCG00000000694.3	28495.6	0.467183	0.212154	2.20209	0.0276589	0.33764
ENSSSCG00000000695.4	143.413	0.23149	0.168627	1.37279	0.169818	0.449006
ENSSSCG00000000696.4	454.064	0.447756	0.196134	2.28292	0.0224354	0.325332
ENSSSCG00000000697.4	2726.22	0.208315	0.0809744	2.5726	0.0100938	0.286056
ENSSSCG00000000699.4	29.8918	0.11689	0.205826	0.567907	0.570098	0.722659
ENSSSCG00000000700.3	85.9652	0.144627	0.173216	0.834952	0.403745	0.603849
ENSSSCG00000000702.4	245.65	0.144768	0.0998972	1.44917	0.147289	0.433515
ENSSSCG00000000703.4	31.308	-0.0712387	0.198022	-0.359751	0.719034	0.824529
ENSSSCG00000000704.4	600.282	0.388507	0.180588	2.15135	0.0314489	0.342799
ENSSSCG00000000705.4	91.6785	0.0840283	0.182126	0.461375	0.64453	0.773436
ENSSSCG00000000706.5	1150.41	0.370324	0.172158	2.15107	0.0314708	0.342799
ENSSSCG00000000707.4	3.50535	0.161743	0.46246	0.349746	0.726529	NA
ENSSSCG00000000708.5	1504.08	0.408249	0.157616	2.59015	0.00959333	0.284259
ENSSSCG00000000709.4	89.2613	-0.0524005	0.338297	-0.154895	0.876904	0.926061
ENSSSCG00000000712.5	339.532	0.286993	0.235912	1.21653	0.223784	0.483308
ENSSSCG00000000716.3	0.347147	-1.22149	1.3977	-0.873928	0.382157	NA
ENSSSCG00000000718.4	0	NA	NA	NA	NA	NA
ENSSSCG00000000719.4	1832.63	0.298832	0.221788	1.34737	0.17786	0.454128
ENSSSCG00000000720.4	44.216	-0.0414418	0.182108	-0.227567	0.819983	0.891808
ENSSSCG00000000721.3	16.0906	-0.530345	0.326293	-1.62536	0.104085	0.407665
ENSSSCG00000000722.4	5.23276	0.630599	0.566143	1.11385	0.265343	NA
ENSSSCG00000000723.4	146.094	-0.30331	0.311393	-0.974043	0.330035	0.55294
ENSSSCG00000000728.4	84.8035	-0.151995	0.260065	-0.584451	0.558917	0.715707
ENSSSCG00000000730.4	1.56294	-0.54262	0.761673	-0.712405	0.476214	NA
ENSSSCG00000000732.4	47.4304	-0.177427	0.164122	-1.08107	0.279668	0.515623
ENSSSCG00000000734.4	530.887	0.349878	0.258116	1.35551	0.175255	0.452711
ENSSSCG00000000735.4	710.545	0.160291	0.200433	0.799723	0.423871	0.618176
ENSSSCG00000000736.4	36.3733	0.486655	0.266312	1.82739	0.0676417	0.380285
ENSSSCG00000000737.4	107.2	0.289552	0.194507	1.48864	0.136581	0.427355
ENSSSCG00000000738.4	21.022	-0.0169362	0.374638	-0.0452068	0.963942	0.977849
ENSSSCG00000000739.4	4.7341	0.59703	0.476487	1.25298	0.210212	NA
ENSSSCG00000000740.3	0.0277536	-0.0685186	3.02619	-0.0226419	0.981936	NA
ENSSSCG00000000741.3	3.56726	0.317652	0.468594	0.677885	0.497845	NA
ENSSSCG00000000742.4	183.576	0.228696	0.19516	1.17184	0.241261	0.495263
ENSSSCG00000000743.4	5476.08	0.473678	0.184281	2.57041	0.0101579	0.286778
ENSSSCG00000000744.3	1.01072	-0.368796	0.837664	-0.440268	0.659743	NA
ENSSSCG00000000745.4	168.28	0.25301	0.143034	1.76888	0.0769136	0.391063
ENSSSCG00000000746.4	415.978	0.316491	0.198253	1.5964	0.110399	0.412345
ENSSSCG00000000748.3	6.59462	-0.0724815	0.544484	-0.13312	0.894099	NA
ENSSSCG00000000749.4	2355.63	0.553551	0.285213	1.94083	0.0522783	0.365985
ENSSSCG00000000751.4	37.1892	-0.13473	0.176822	-0.761953	0.446088	0.634097
ENSSSCG00000000753.4	1351.29	0.0364869	0.105196	0.346846	0.728707	0.831793
ENSSSCG00000000754.4	98.6586	-0.0940159	0.102432	-0.917841	0.358702	0.571025
ENSSSCG00000000755.4	1646.6	-0.21164	0.180021	-1.17564	0.239741	0.493848
ENSSSCG00000000757.4	12854.4	-0.00022145	0.217788	-0.00101681	0.999189	0.999515
ENSSSCG00000000759.4	13.4787	0.363926	0.323568	1.12473	0.260703	0.50565
ENSSSCG00000000760.4	0.642118	-0.130005	1.19161	-0.109101	0.913123	NA
ENSSSCG00000000764.4	82.8784	0.363547	0.243711	1.49172	0.135774	0.426604
ENSSSCG00000000765.5	146.401	0.495058	0.196409	2.52054	0.0117173	0.299859
ENSSSCG00000000766.4	102.138	-0.0297564	0.173506	-0.171501	0.86383	0.918354
ENSSSCG00000000767.4	1066.11	0.149465	0.0839105	1.78124	0.0748738	0.389909
ENSSSCG00000000769.4	311.178	0.360527	0.162105	2.22403	0.0261464	0.334776
ENSSSCG00000000770.4	284.205	0.324816	0.202629	1.60301	0.108932	0.411554
ENSSSCG00000000774.4	160.474	0.490711	0.285253	1.72026	0.0853844	0.396237
ENSSSCG00000000777.3	0.0658393	-0.357054	3.02619	-0.117988	0.906077	NA
ENSSSCG00000000778.4	483.19	-0.274757	0.224722	-1.22266	0.22146	0.482305
ENSSSCG00000000779.4	451.152	-0.397642	0.316181	-1.25764	0.208521	0.474341
ENSSSCG00000000781.4	5.05111	-0.381805	0.423349	-0.901868	0.367127	NA
ENSSSCG00000000782.3	0.236388	0.434874	1.92994	0.22533	0.821723	NA
ENSSSCG00000000783.4	41.1279	0.0519759	0.191148	0.271915	0.785687	0.869757
ENSSSCG00000000784.4	141.903	-0.375742	0.279802	-1.34289	0.179308	0.454979
ENSSSCG00000000789.5	0.250724	1.6901	2.22252	0.760443	0.44699	NA
ENSSSCG00000000791.4	11.3867	-0.597794	0.353363	-1.69173	0.0906976	0.398969
ENSSSCG00000000793.4	364.117	-0.154522	0.163963	-0.942425	0.345975	0.563523
ENSSSCG00000000795.4	5.14362	-0.205956	0.398569	-0.516739	0.605338	NA
ENSSSCG00000000798.4	336.902	-0.354072	0.357634	-0.990042	0.322154	0.548119
ENSSSCG00000000799.5	168.641	-0.499599	0.255879	-1.95248	0.0508811	0.365574
ENSSSCG00000000800.4	84.2787	-0.191232	0.404568	-0.472683	0.63644	0.76776
ENSSSCG00000000801.4	14.7991	-0.0514886	0.313611	-0.16418	0.869589	0.922056
ENSSSCG00000000802.4	313.463	-0.491554	0.309327	-1.58911	0.112036	0.41377
ENSSSCG00000000804.4	634.664	-0.120333	0.161642	-0.744441	0.45661	0.640228
ENSSSCG00000000806.4	722.215	-0.284762	0.196626	-1.44824	0.14755	0.433515
ENSSSCG00000000807.4	878.575	0.0197456	0.445718	0.0443008	0.964665	0.978367
ENSSSCG00000000808.4	5964.95	-0.197113	0.377147	-0.522642	0.601223	0.74349
ENSSSCG00000000810.4	38.56	0.081502	0.243029	0.335359	0.737355	0.83743
ENSSSCG00000000811.4	33.6795	-0.052106	0.188648	-0.276207	0.782389	0.867662
ENSSSCG00000000816.4	155.544	-0.221912	0.20252	-1.09575	0.273187	0.512578
ENSSSCG00000000820.3	0	NA	NA	NA	NA	NA
ENSSSCG00000000837.4	43.5467	-0.0728191	0.164174	-0.443549	0.657369	0.781821
ENSSSCG00000000838.4	2741.3	-0.159423	0.210404	-0.757697	0.448633	0.635717
ENSSSCG00000000839.4	411.985	-0.0947217	0.172327	-0.549661	0.582552	0.730157
ENSSSCG00000000840.4	1014.17	-0.265071	0.321917	-0.823414	0.410273	0.608403
ENSSSCG00000000841.4	196.373	-0.298463	0.168793	-1.76822	0.0770248	0.391145
ENSSSCG00000000842.3	438.215	0.31045	0.09963	3.11603	0.00183306	0.20528
ENSSSCG00000000843.4	1458.46	-0.107323	0.179252	-0.598728	0.549354	0.708213
ENSSSCG00000000844.4	140.098	-0.427659	0.383645	-1.11473	0.264968	0.507778
ENSSSCG00000000846.4	328.272	-0.383868	0.280402	-1.36899	0.171001	0.449606
ENSSSCG00000000847.4	192.176	-0.238784	0.342152	-0.697888	0.485247	0.661155
ENSSSCG00000000848.4	19.0254	-0.422841	0.251634	-1.68038	0.0928837	0.399647
ENSSSCG00000000849.4	11309.5	-0.336235	0.430533	-0.780974	0.434818	0.62651
ENSSSCG00000000853.4	266.46	0.393242	0.191971	2.04845	0.0405163	0.351716
ENSSSCG00000000854.4	5690.03	0.221558	0.209788	1.0561	0.29092	0.522746
ENSSSCG00000000856.4	12722.3	-0.294738	0.228746	-1.28849	0.197574	0.468827
ENSSSCG00000000857.5	197.156	0.624875	0.212444	2.94137	0.00326765	0.23117
ENSSSCG00000000858.4	0.181987	0.125846	2.39005	0.052654	0.958008	NA
ENSSSCG00000000859.4	41.0536	-0.308245	0.313173	-0.984266	0.324985	0.550523
ENSSSCG00000000860.4	50.4004	0.148001	0.162459	0.911007	0.362292	0.573381
ENSSSCG00000000862.4	202.12	-0.0984144	0.115914	-0.849027	0.395866	0.597491
ENSSSCG00000000863.4	26.4911	-0.477888	0.471927	-1.01263	0.311236	0.539433
ENSSSCG00000000864.4	5751.85	-0.0227085	0.0886787	-0.256076	0.797892	0.877097
ENSSSCG00000000866.4	30.2681	0.550304	0.327141	1.68216	0.0925378	0.399647
ENSSSCG00000000867.3	9.14045	-0.172064	0.375643	-0.458052	0.646915	0.774858
ENSSSCG00000000869.4	447.007	-0.201341	0.252061	-0.798776	0.424421	0.618421
ENSSSCG00000000870.4	1452.71	-0.294806	0.26709	-1.10377	0.269692	0.510377
ENSSSCG00000000871.4	22.4261	0.0906225	0.270654	0.334828	0.737755	0.837525
ENSSSCG00000000873.4	0.0852357	0.508554	3.02619	0.168051	0.866543	NA
ENSSSCG00000000874.4	67.1536	-0.361828	0.208388	-1.73632	0.0825067	0.394299
ENSSSCG00000000875.4	1470.58	-0.269844	0.273347	-0.987184	0.323552	0.549536
ENSSSCG00000000877.4	497.824	-0.248862	0.272833	-0.912138	0.361696	0.573088
ENSSSCG00000000883.3	0	NA	NA	NA	NA	NA
ENSSSCG00000000884.5	160.362	-0.158815	0.180948	-0.877685	0.380114	0.585064
ENSSSCG00000000886.4	3771.66	0.171788	0.196896	0.872479	0.382947	0.587345
ENSSSCG00000000887.4	77.7594	-0.114783	0.234333	-0.489826	0.624257	0.76037
ENSSSCG00000000890.4	135.005	-0.440415	0.288664	-1.5257	0.127085	0.420908
ENSSSCG00000000891.4	554.842	0.138165	0.0975631	1.41616	0.156729	0.440609
ENSSSCG00000000892.4	1844.35	0.285499	0.253485	1.12629	0.260041	0.505199
ENSSSCG00000000893.4	835.553	-0.117742	0.15984	-0.736627	0.461349	0.643397
ENSSSCG00000000894.4	26.3393	-0.514236	0.350577	-1.46683	0.142423	0.430873
ENSSSCG00000000895.4	134.242	0.151084	0.158823	0.951271	0.341467	0.560494
ENSSSCG00000000896.4	56.4948	-0.257275	0.236361	-1.08848	0.276384	0.514258
ENSSSCG00000000900.4	355.128	-0.273573	0.240647	-1.13682	0.255612	0.502907
ENSSSCG00000000901.4	443.673	0.0599323	0.112907	0.530812	0.595549	0.73989
ENSSSCG00000000902.4	171.431	-0.493504	0.193549	-2.54976	0.0107797	0.29423
ENSSSCG00000000905.4	511.186	0.0400281	0.119139	0.335978	0.736887	0.83718
ENSSSCG00000000906.3	542.639	0.0233346	0.24981	0.0934097	0.925578	0.955697
ENSSSCG00000000907.5	169.204	-0.280756	0.242405	-1.15821	0.246778	0.498886
ENSSSCG00000000908.5	545.601	0.220891	0.0969612	2.27814	0.0227183	0.326228
ENSSSCG00000000910.4	333.654	0.334828	0.260968	1.28302	0.199485	0.469409
ENSSSCG00000000915.4	358.344	-0.270369	0.221201	-1.22228	0.221603	0.482522
ENSSSCG00000000916.4	34.1094	0.0222919	0.271854	0.0819993	0.934647	0.961451
ENSSSCG00000000917.4	0.0512738	-0.0685186	3.02619	-0.0226419	0.981936	NA
ENSSSCG00000000918.4	0	NA	NA	NA	NA	NA
ENSSSCG00000000920.4	232.058	-0.212169	0.111704	-1.89938	0.0575143	0.369241
ENSSSCG00000000924.4	9.62689	-0.13909	0.433805	-0.320629	0.748492	0.844755
ENSSSCG00000000925.4	255.03	-0.0203998	0.252256	-0.0808695	0.935546	0.962042
ENSSSCG00000000926.4	52.6503	-0.600614	0.481087	-1.24845	0.211866	0.476736
ENSSSCG00000000927.4	211.624	-0.0984106	0.138444	-0.710835	0.477186	0.655827
ENSSSCG00000000932.4	0.0372655	0.508554	3.02619	0.168051	0.866543	NA
ENSSSCG00000000934.4	0.612847	-1.19733	1.14003	-1.05025	0.293601	NA
ENSSSCG00000000936.4	0.0839517	-0.526131	3.02288	-0.17405	0.861826	NA
ENSSSCG00000000937.4	0	NA	NA	NA	NA	NA
ENSSSCG00000000939.4	5619.66	0.0821784	0.130252	0.630918	0.528094	0.693568
ENSSSCG00000000940.4	22.2584	-0.4244	0.449247	-0.944693	0.344816	0.562744
ENSSSCG00000000941.4	192.031	-0.598996	0.301592	-1.98611	0.0470206	0.362992
ENSSSCG00000000943.4	0.896039	1.69762	1.10031	1.54286	0.122864	NA
ENSSSCG00000000948.4	2.04008	-1.41497	0.680262	-2.08003	0.0375223	NA
ENSSSCG00000000950.4	6.67535	0.958717	0.338565	2.83171	0.00462996	NA
ENSSSCG00000000951.4	42.639	0.640491	0.205087	3.12302	0.00179008	0.20528
ENSSSCG00000000952.4	311.861	-0.153511	0.171574	-0.894722	0.370936	0.578188
ENSSSCG00000000955.4	283.376	0.344325	0.248777	1.38407	0.166338	0.446837
ENSSSCG00000000958.4	372.305	0.146849	0.129642	1.13273	0.257327	0.503987
ENSSSCG00000000959.4	617.332	0.485652	0.245169	1.98089	0.047604	0.362992
ENSSSCG00000000960.3	0.0372655	0.508554	3.02619	0.168051	0.866543	NA
ENSSSCG00000000963.4	0.152112	-0.0470373	2.98129	-0.0157775	0.987412	NA
ENSSSCG00000000964.4	476.979	0.302676	0.21868	1.38411	0.166326	0.446837
ENSSSCG00000000965.4	441.993	0.328386	0.237988	1.37984	0.167636	0.447717
ENSSSCG00000000967.4	2.29799	1.01749	0.650161	1.56498	0.117587	NA
ENSSSCG00000000968.4	590.141	0.294722	0.182282	1.61685	0.105911	0.407665
ENSSSCG00000000970.4	540.119	0.172531	0.159395	1.08241	0.27907	0.515447
ENSSSCG00000000971.4	200.652	0.066325	0.236213	0.280784	0.778876	0.864778
ENSSSCG00000000972.4	221.321	0.33826	0.23402	1.44543	0.148337	0.434393
ENSSSCG00000000973.4	683.199	0.377465	0.220797	1.70956	0.0873474	0.39813
ENSSSCG00000000974.4	414.105	0.283547	0.187785	1.50996	0.131054	0.423293
ENSSSCG00000000975.4	22.0447	0.433335	0.260222	1.66525	0.095862	0.40222
ENSSSCG00000000978.4	6.02111	0.565407	0.484779	1.16632	0.243485	NA
ENSSSCG00000000980.4	243.098	0.357655	0.201929	1.77119	0.076529	0.390669
ENSSSCG00000000981.4	419.456	0.47985	0.214507	2.23699	0.025287	0.332818
ENSSSCG00000000982.4	0.166767	-0.359467	2.41795	-0.148666	0.881817	NA
ENSSSCG00000000983.5	0.0699742	0.797089	3.02619	0.263397	0.792245	NA
ENSSSCG00000000985.4	1339.05	0.0879491	0.105988	0.829799	0.406652	0.606
ENSSSCG00000000991.3	0.224007	-1.20614	2.74807	-0.438906	0.66073	NA
ENSSSCG00000000994.4	938.891	0.400086	0.244385	1.63711	0.101607	0.407665
ENSSSCG00000000997.4	5.26983	0.164083	0.388278	0.422591	0.672594	NA
ENSSSCG00000000998.4	244.089	0.136078	0.151428	0.898629	0.36885	0.576753
ENSSSCG00000000999.4	143.313	0.433182	0.150241	2.88324	0.00393613	0.232673
ENSSSCG00000001000.4	6652.48	0.319918	0.188138	1.70044	0.0890488	0.398772
ENSSSCG00000001001.3	59.032	-0.0136308	0.237072	-0.0574963	0.95415	0.972235
ENSSSCG00000001002.4	780.554	-0.326254	0.331006	-0.985644	0.324308	0.549825
ENSSSCG00000001004.4	217.339	0.265662	0.183621	1.4468	0.147954	0.433932
ENSSSCG00000001005.4	0	NA	NA	NA	NA	NA
ENSSSCG00000001008.4	708.348	0.46618	0.254103	1.83461	0.0665629	0.378824
ENSSSCG00000001009.5	837.467	0.211115	0.157813	1.33776	0.180976	0.456354
ENSSSCG00000001010.4	419.369	0.236753	0.15278	1.54964	0.121229	0.417715
ENSSSCG00000001011.4	848.294	0.302777	0.210158	1.44072	0.149665	0.435533
ENSSSCG00000001021.4	75.7658	0.224414	0.161658	1.3882	0.165075	0.446299
ENSSSCG00000001022.4	3966.02	0.325768	0.14716	2.21371	0.0268491	0.335016
ENSSSCG00000001024.4	189.973	0.00866536	0.201885	0.0429224	0.965763	0.979082
ENSSSCG00000001025.4	1775.88	0.0961076	0.0962453	0.998569	0.318004	0.545057
ENSSSCG00000001027.4	573.912	0.258897	0.19601	1.32083	0.186557	0.461575
ENSSSCG00000001033.4	97.2907	-0.209778	0.265987	-0.78868	0.430299	0.623531
ENSSSCG00000001036.4	0.28239	-1.1151	1.88421	-0.591812	0.553977	NA
ENSSSCG00000001038.4	2016.81	0.161871	0.139049	1.16413	0.24437	0.498262
ENSSSCG00000001040.3	57.5337	0.474872	0.311072	1.52656	0.126869	0.420908
ENSSSCG00000001041.4	165.311	-0.0684378	0.346366	-0.197588	0.843367	0.90688
ENSSSCG00000001042.4	12.8973	-0.187438	0.301032	-0.62265	0.533514	0.696457
ENSSSCG00000001045.4	775.675	-0.92458	0.434991	-2.12551	0.0335437	0.345843
ENSSSCG00000001048.4	502.705	-0.159025	0.32391	-0.490953	0.62346	0.759756
ENSSSCG00000001049.4	331.585	0.290066	0.19573	1.48197	0.138348	0.429599
ENSSSCG00000001052.4	207.231	0.323433	0.141669	2.28303	0.0224288	0.325332
ENSSSCG00000001053.4	83.7508	0.236476	0.169811	1.39258	0.163746	0.445762
ENSSSCG00000001056.4	297.884	-0.186116	0.179058	-1.03941	0.298612	0.528053
ENSSSCG00000001057.4	178.843	0.0517585	0.207279	0.249704	0.802816	0.88053
ENSSSCG00000001060.3	0	NA	NA	NA	NA	NA
ENSSSCG00000001061.4	357.598	-0.112582	0.111564	-1.00913	0.312915	0.540701
ENSSSCG00000001062.4	139.44	0.195621	0.159604	1.22566	0.220326	0.481437
ENSSSCG00000001063.5	227.397	-0.0638767	0.127864	-0.49957	0.617378	0.755444
ENSSSCG00000001064.4	832.995	0.464581	0.203503	2.28292	0.0224351	0.325332
ENSSSCG00000001065.3	144.439	0.00670116	0.132503	0.0505735	0.959665	0.975363
ENSSSCG00000001067.4	0	NA	NA	NA	NA	NA
ENSSSCG00000001068.4	7.17761	-0.29895	0.350451	-0.853044	0.393635	NA
ENSSSCG00000001070.4	804.404	-0.324893	0.337683	-0.962124	0.335987	0.556671
ENSSSCG00000001072.2	25.3872	0.0909137	0.257272	0.353375	0.723807	0.828403
ENSSSCG00000001073.4	143.434	-0.511272	0.266635	-1.9175	0.055175	0.369241
ENSSSCG00000001074.4	391.857	-0.188816	0.16248	-1.16209	0.245201	0.498598
ENSSSCG00000001075.4	643.974	-0.522856	0.406635	-1.28581	0.198509	0.469181
ENSSSCG00000001076.4	411.601	-0.294615	0.19683	-1.4968	0.134445	0.426019
ENSSSCG00000001078.4	101.578	-0.0199103	0.148789	-0.133815	0.893549	0.936099
ENSSSCG00000001080.4	122.199	-0.282296	0.243263	-1.16046	0.245863	0.498886
ENSSSCG00000001083.3	0.0424074	-0.0685173	3.02619	-0.0226415	0.981936	NA
ENSSSCG00000001085.5	80.8071	0.35317	0.465192	0.759193	0.447737	0.635225
ENSSSCG00000001087.4	554.171	-0.272509	0.346469	-0.786532	0.431556	0.624573
ENSSSCG00000001088.2	4.41308	0.048445	0.439895	0.110128	0.912307	NA
ENSSSCG00000001089.4	2162.41	-0.0208645	0.154412	-0.135122	0.892516	0.93575
ENSSSCG00000001090.4	4000.27	0.0558719	0.149344	0.374115	0.708319	0.817159
ENSSSCG00000001091.4	64.7903	0.47577	0.29984	1.58675	0.11257	0.41403
ENSSSCG00000001092.4	484.13	0.183588	0.37182	0.493756	0.621478	0.758399
ENSSSCG00000001095.4	170.394	-0.58492	0.396255	-1.47612	0.139912	0.429923
ENSSSCG00000001096.3	0.0960051	0.963196	3.02262	0.318663	0.749982	NA
ENSSSCG00000001097.4	221.584	-0.095943	0.128541	-0.7464	0.455426	0.639776
ENSSSCG00000001098.4	0.953744	-0.332835	0.930732	-0.357606	0.720638	NA
ENSSSCG00000001099.4	67.1801	-0.373937	0.171254	-2.18352	0.0289974	0.342253
ENSSSCG00000001100.4	196.382	-0.113206	0.152613	-0.741785	0.458217	0.641606
ENSSSCG00000001101.4	0.453452	-0.293055	1.20754	-0.242687	0.808248	NA
ENSSSCG00000001105.3	0	NA	NA	NA	NA	NA
ENSSSCG00000001107.4	766.863	-0.115939	0.161138	-0.719504	0.47183	0.651723
ENSSSCG00000001131.4	5.70166	-0.421312	0.367464	-1.14654	0.251572	NA
ENSSSCG00000001132.5	0.0310652	0.508553	3.02619	0.168051	0.866543	NA
ENSSSCG00000001137.4	897.693	0.258646	0.265161	0.97543	0.329347	0.55281
ENSSSCG00000001156.4	244.255	-0.395279	0.353648	-1.11772	0.263687	0.507146
ENSSSCG00000001164.4	32.6314	-0.288935	0.416993	-0.692903	0.488371	0.663523
ENSSSCG00000001197.4	12.496	-0.244451	0.442632	-0.552267	0.580766	0.729025
ENSSSCG00000001201.4	123.457	-0.233593	0.123734	-1.88787	0.0590441	0.370429
ENSSSCG00000001202.3	69.9952	-0.169951	0.140086	-1.21319	0.225057	0.484377
ENSSSCG00000001203.4	1.36644	-0.555473	0.731916	-0.758929	0.447895	NA
ENSSSCG00000001204.4	13.7959	-0.118665	0.276021	-0.429914	0.667259	0.787913
ENSSSCG00000001205.3	1.53565	0.141287	0.766626	0.184297	0.853781	NA
ENSSSCG00000001206.4	73.2266	-0.0554365	0.203942	-0.271825	0.785756	0.869757
ENSSSCG00000001207.4	19.7662	-0.247503	0.325939	-0.759353	0.447641	0.635149
ENSSSCG00000001209.4	46.1253	-0.429747	0.319898	-1.34339	0.179146	0.454979
ENSSSCG00000001211.4	0	NA	NA	NA	NA	NA
ENSSSCG00000001213.4	0	NA	NA	NA	NA	NA
ENSSSCG00000001214.4	0	NA	NA	NA	NA	NA
ENSSSCG00000001216.3	1.05163	-1.42655	0.878237	-1.62433	0.104306	NA
ENSSSCG00000001219.5	290.928	0.392361	0.128063	3.06381	0.00218536	0.218067
ENSSSCG00000001229.5	29929.2	0.127943	0.235157	0.544075	0.58639	0.733254
ENSSSCG00000001232.5	2.97903	-0.398736	0.513835	-0.776001	0.437749	NA
ENSSSCG00000001233.5	1644.59	0.338007	0.203055	1.66461	0.0959911	0.40222
ENSSSCG00000001234.5	54.7677	-0.0228453	0.228853	-0.0998252	0.920483	0.952622
ENSSSCG00000001235.5	58.0158	0.228211	0.30716	0.742971	0.457499	0.640991
ENSSSCG00000001236.5	2.57965	0.492072	0.887607	0.554381	0.579318	NA
ENSSSCG00000001242.5	70.436	0.0567093	0.235559	0.240744	0.809754	0.88483
ENSSSCG00000001245.4	121.982	0.534385	0.20097	2.65903	0.0078367	0.276483
ENSSSCG00000001247.4	13.957	-0.253603	0.30325	-0.836283	0.402996	0.603153
ENSSSCG00000001248.5	9.76728	-0.00325195	0.340109	-0.00956152	0.992371	0.995078
ENSSSCG00000001252.5	94.3912	-0.761159	0.328744	-2.31535	0.0205936	0.319334
ENSSSCG00000001253.3	0.735084	0.0803375	1.02522	0.078361	0.937541	NA
ENSSSCG00000001254.3	0.0852357	0.508554	3.02619	0.168051	0.866543	NA
ENSSSCG00000001256.4	0.0424074	-0.0685173	3.02619	-0.0226415	0.981936	NA
ENSSSCG00000001297.3	0	NA	NA	NA	NA	NA
ENSSSCG00000001304.3	0	NA	NA	NA	NA	NA
ENSSSCG00000001341.5	4454.1	0.263781	0.178467	1.47804	0.139397	0.42976
ENSSSCG00000001342.5	140.168	-0.0618368	0.119127	-0.519082	0.603703	0.745398
ENSSSCG00000001346.5	1064.51	0.242322	0.135017	1.79475	0.0726933	0.388269
ENSSSCG00000001347.5	950.56	0.415376	0.170959	2.42968	0.0151123	0.309515
ENSSSCG00000001362.5	278.795	0.26545	0.170874	1.55348	0.120308	0.417715
ENSSSCG00000001372.4	376.707	0.427885	0.239812	1.78425	0.0743823	0.389615
ENSSSCG00000001376.5	283.67	0.167086	0.139316	1.19933	0.2304	0.48792
ENSSSCG00000001379.4	3768.61	0.624598	0.212129	2.94443	0.00323553	0.23117
ENSSSCG00000001382.5	98.9278	0.218922	0.195627	1.11908	0.263108	0.507051
ENSSSCG00000001384.5	447.604	0.379181	0.234349	1.61802	0.105659	0.407665
ENSSSCG00000001388.5	0.0461955	0.508553	3.02619	0.168051	0.866543	NA
ENSSSCG00000001391.5	33.0614	0.172421	0.252947	0.68165	0.49546	0.669087
ENSSSCG00000001392.5	32.2802	0.569601	0.326288	1.7457	0.0808633	0.393001
ENSSSCG00000001393.5	0.195768	-0.394396	2.34421	-0.168243	0.866392	NA
ENSSSCG00000001394.5	67.9822	0.0508797	0.209103	0.243323	0.807755	0.883396
ENSSSCG00000001395.4	2.76771	0.0278143	0.67151	0.0414206	0.966961	NA
ENSSSCG00000001396.5	233.257	0.134936	0.153595	0.878522	0.37966	0.584729
ENSSSCG00000001398.4	297.508	-0.099778	0.133877	-0.745295	0.456093	0.640104
ENSSSCG00000001400.5	1430.22	0.211253	0.158429	1.33342	0.182393	0.45778
ENSSSCG00000001401.5	12.3525	0.0643744	0.260432	0.247183	0.804766	0.881586
ENSSSCG00000001402.5	217.914	0.389594	0.233092	1.67142	0.0946395	0.400904
ENSSSCG00000001403.5	0.424188	0.818871	1.74851	0.468326	0.639552	NA
ENSSSCG00000001404.5	24.9171	0.304984	0.206477	1.47709	0.139652	0.42976
ENSSSCG00000001407.5	0.609403	-0.69569	1.22174	-0.569424	0.569069	NA
ENSSSCG00000001409.5	603.965	0.334237	0.185115	1.80556	0.0709874	0.386367
ENSSSCG00000001410.5	1232.65	0.345339	0.184956	1.86714	0.0618814	0.373713
ENSSSCG00000001411.5	2102.18	0.307707	0.184602	1.66687	0.0955405	0.401797
ENSSSCG00000001413.5	485.932	0.247859	0.190916	1.29827	0.194196	0.466601
ENSSSCG00000001414.5	647.221	0.322378	0.199943	1.61235	0.106887	0.409289
ENSSSCG00000001416.5	0.132246	-0.0659009	3.0261	-0.0217775	0.982625	NA
ENSSSCG00000001418.5	624.222	0.117167	0.124256	0.942949	0.345707	0.563428
ENSSSCG00000001419.5	13.9636	0.0167102	0.323274	0.0516905	0.958775	0.974723
ENSSSCG00000001420.4	279.835	0.245125	0.194147	1.26257	0.206743	0.473719
ENSSSCG00000001421.4	24.9585	-0.308205	0.240272	-1.28273	0.199585	0.469409
ENSSSCG00000001422.5	2657.97	0.452625	0.175053	2.58564	0.00971978	0.284259
ENSSSCG00000001423.5	2005.21	0.250224	0.159167	1.57208	0.115932	0.416982
ENSSSCG00000001424.4	609.363	0.296736	0.208073	1.42612	0.153834	0.438554
ENSSSCG00000001425.5	302.281	0.393459	0.227567	1.72898	0.083813	0.395511
ENSSSCG00000001426.5	150.208	0.492934	0.176033	2.80024	0.00510644	0.247006
ENSSSCG00000001427.5	75038.3	0.531813	0.205033	2.59379	0.00949255	0.284259
ENSSSCG00000001428.5	4.44619	-0.164909	0.535185	-0.308134	0.75798	NA
ENSSSCG00000001430.5	529.432	0.348465	0.210881	1.65243	0.0984478	0.404351
ENSSSCG00000001431.5	47.8333	0.269443	0.229659	1.17323	0.240703	0.4948
ENSSSCG00000001433.5	468.396	0.427524	0.164848	2.59344	0.00950206	0.284259
ENSSSCG00000001434.4	7.75486	-0.41998	0.35931	-1.16885	0.242464	NA
ENSSSCG00000001435.5	45.5975	-0.0229585	0.218847	-0.104907	0.91645	0.95017
ENSSSCG00000001436.5	620.442	0.291743	0.217136	1.3436	0.179079	0.454979
ENSSSCG00000001437.5	35.8037	0.323396	0.251171	1.28755	0.197902	0.468882
ENSSSCG00000001438.5	248.708	-0.0234031	0.112151	-0.208675	0.834702	0.901251
ENSSSCG00000001439.5	33.8231	0.224485	0.17666	1.27072	0.20383	0.470882
ENSSSCG00000001440.5	216.864	0.209191	0.154183	1.35677	0.174854	0.452208
ENSSSCG00000001441.5	13.7818	0.594621	0.673536	0.882835	0.377325	0.582822
ENSSSCG00000001444.4	0	NA	NA	NA	NA	NA
ENSSSCG00000001447.5	0.785028	-1.11136	1.0418	-1.06677	0.286076	NA
ENSSSCG00000001453.5	2159.13	0.307175	0.244225	1.25776	0.20848	0.474341
ENSSSCG00000001455.5	1260.42	0.304226	0.213724	1.42345	0.154605	0.439403
ENSSSCG00000001456.4	1333.62	0.0675796	0.240203	0.281344	0.778447	0.864747
ENSSSCG00000001457.5	1444.05	0.319943	0.221	1.4477	0.1477	0.433712
ENSSSCG00000001458.3	2.98077	0.178981	0.602104	0.297259	0.766268	NA
ENSSSCG00000001459.3	11.372	-0.0359222	0.298919	-0.120174	0.904345	0.942702
ENSSSCG00000001463.4	157.129	0.211672	0.176413	1.19987	0.23019	0.487869
ENSSSCG00000001469.5	611.006	0.405166	0.223909	1.80951	0.0703713	0.385606
ENSSSCG00000001470.5	249.865	0.283841	0.241282	1.17639	0.239439	0.493679
ENSSSCG00000001471.4	2679.64	0.244765	0.127876	1.91407	0.0556106	0.369241
ENSSSCG00000001472.4	33.8444	-0.0983955	0.25107	-0.391905	0.695129	0.808542
ENSSSCG00000001473.5	0.735665	2.35249	1.26367	1.86163	0.0626554	NA
ENSSSCG00000001474.5	338.254	0.219593	0.181488	1.20996	0.226295	0.485338
ENSSSCG00000001475.5	2189.33	0.382003	0.184475	2.07076	0.0383814	0.349693
ENSSSCG00000001476.5	813.426	0.318413	0.252926	1.25892	0.20806	0.474243
ENSSSCG00000001477.5	322.184	0.312439	0.164323	1.90137	0.0572541	0.369241
ENSSSCG00000001478.4	40.1787	-0.449505	0.317774	-1.41454	0.157203	0.440816
ENSSSCG00000001479.4	0.519074	0.352689	1.30735	0.269774	0.787334	NA
ENSSSCG00000001480.4	0	NA	NA	NA	NA	NA
ENSSSCG00000001481.3	0	NA	NA	NA	NA	NA
ENSSSCG00000001483.4	12.1171	-0.694977	0.385321	-1.80363	0.0712892	0.386784
ENSSSCG00000001484.4	91.2817	-0.567573	0.399291	-1.42145	0.155186	0.439899
ENSSSCG00000001485.4	207.329	-0.0305664	0.164676	-0.185615	0.852747	0.912538
ENSSSCG00000001486.5	13.1405	-0.165127	0.283776	-0.581893	0.560639	0.71678
ENSSSCG00000001487.3	1.55062	1.07256	1.15745	0.926657	0.354105	NA
ENSSSCG00000001488.5	1938.54	-0.502771	0.266768	-1.88468	0.0594737	0.37115
ENSSSCG00000001490.4	0	NA	NA	NA	NA	NA
ENSSSCG00000001493.4	145.396	0.243322	0.203999	1.19276	0.232963	0.489183
ENSSSCG00000001497.4	240.207	-0.0401561	0.147923	-0.271466	0.786033	0.869855
ENSSSCG00000001498.4	2.47969	0.184524	0.644838	0.286156	0.774759	NA
ENSSSCG00000001499.4	12679.3	-0.14405	0.219901	-0.655069	0.512423	0.681121
ENSSSCG00000001500.4	38.7152	-0.51429	0.176102	-2.92041	0.00349567	0.23117
ENSSSCG00000001501.4	696.406	0.313686	0.171419	1.82994	0.0672591	0.379626
ENSSSCG00000001502.4	5247.62	0.224754	0.172125	1.30576	0.191633	0.464637
ENSSSCG00000001503.4	192.473	0.277736	0.212477	1.30713	0.191167	0.463994
ENSSSCG00000001504.4	266.12	0.644763	0.235798	2.73438	0.00624975	0.25819
ENSSSCG00000001505.4	395.837	0.246992	0.16283	1.51687	0.1293	0.422274
ENSSSCG00000001506.4	772.71	0.122236	0.175638	0.695955	0.486457	0.662234
ENSSSCG00000001507.4	1005.29	0.35771	0.178855	2	0.0455003	0.359157
ENSSSCG00000001509.4	272.816	0.225142	0.110457	2.03828	0.0415216	0.353481
ENSSSCG00000001510.4	7.2548	0.345813	0.368939	0.937318	0.348595	NA
ENSSSCG00000001511.3	251.67	0.242305	0.181065	1.33822	0.180824	0.456354
ENSSSCG00000001512.4	666.488	0.347247	0.252651	1.37441	0.169313	0.448676
ENSSSCG00000001513.4	22.8186	0.21803	0.283001	0.770421	0.44105	0.630979
ENSSSCG00000001516.4	187.798	0.37738	0.195467	1.93065	0.0535259	0.367439
ENSSSCG00000001517.3	30.203	0.0763033	0.220532	0.345996	0.729346	0.832177
ENSSSCG00000001518.4	608.531	0.688211	0.251175	2.73997	0.00614452	0.25819
ENSSSCG00000001520.4	464.345	0.233851	0.171698	1.36199	0.173199	0.45097
ENSSSCG00000001521.3	5.92425	-0.115049	0.360203	-0.319401	0.749422	NA
ENSSSCG00000001523.4	0.0688553	-0.0685186	3.02619	-0.0226419	0.981936	NA
ENSSSCG00000001527.4	7920.53	0.234889	0.139877	1.67925	0.0931028	0.399647
ENSSSCG00000001531.4	390.24	0.112148	0.140638	0.797422	0.425206	0.619111
ENSSSCG00000001532.4	188.844	0.290933	0.151017	1.92649	0.0540426	0.367759
ENSSSCG00000001533.4	288.503	0.214588	0.0920813	2.33042	0.019784	0.313677
ENSSSCG00000001534.4	362.792	0.315076	0.11924	2.64237	0.00823292	0.281397
ENSSSCG00000001535.4	6.63698	-0.33076	0.341274	-0.969192	0.332449	NA
ENSSSCG00000001536.4	15.9735	-0.272126	0.282309	-0.963931	0.335081	0.556158
ENSSSCG00000001537.4	358.819	0.226267	0.200577	1.12808	0.259287	0.504574
ENSSSCG00000001538.5	38.5839	0.11928	0.276997	0.430617	0.666747	0.787747
ENSSSCG00000001539.4	206.142	0.657075	0.253368	2.59336	0.00950438	0.284259
ENSSSCG00000001543.4	7661.6	0.29655	0.188587	1.57249	0.115838	0.416982
ENSSSCG00000001544.4	119.847	0.00312321	0.125941	0.024799	0.980215	0.988201
ENSSSCG00000001546.4	190.716	0.0847475	0.212393	0.399013	0.689884	0.804521
ENSSSCG00000001549.4	900.863	0.277222	0.329062	0.84246	0.39953	0.600702
ENSSSCG00000001550.4	127.898	0.312091	0.266325	1.17184	0.24126	0.495263
ENSSSCG00000001551.3	0	NA	NA	NA	NA	NA
ENSSSCG00000001552.4	0.0461955	0.508553	3.02619	0.168051	0.866543	NA
ENSSSCG00000001553.3	4.03041	-0.803677	0.460734	-1.74434	0.0810999	NA
ENSSSCG00000001554.3	410.386	-0.254859	0.336719	-0.756887	0.449117	0.635951
ENSSSCG00000001555.4	37.7158	-0.0386899	0.167423	-0.23109	0.817245	0.889677
ENSSSCG00000001556.5	3618.43	0.268478	0.0863079	3.1107	0.00186645	0.20528
ENSSSCG00000001559.4	0.0716252	-0.0685173	3.02619	-0.0226415	0.981936	NA
ENSSSCG00000001560.4	79.9002	0.216344	0.451328	0.47935	0.63169	0.764764
ENSSSCG00000001561.4	163.858	-0.304849	0.248519	-1.22666	0.219949	0.481249
ENSSSCG00000001562.4	503.102	-0.0877704	0.136443	-0.643274	0.520046	0.687071
ENSSSCG00000001563.4	351.382	-0.187346	0.158234	-1.18398	0.236421	0.491324
ENSSSCG00000001564.4	1126.58	-0.142672	0.20535	-0.694776	0.487196	0.662671
ENSSSCG00000001565.4	334.357	0.372019	0.228135	1.63069	0.102955	0.407665
ENSSSCG00000001566.4	3.33794	-0.388312	0.596299	-0.651204	0.514915	NA
ENSSSCG00000001567.4	1.27654	-0.237788	0.899999	-0.264209	0.791619	NA
ENSSSCG00000001570.4	76.3643	-0.688827	0.208007	-3.31156	0.000927781	0.166471
ENSSSCG00000001571.4	2965.19	0.326052	0.23402	1.39327	0.163539	0.445694
ENSSSCG00000001572.4	243.756	0.417024	0.168586	2.47366	0.0133739	0.305732
ENSSSCG00000001573.4	1132.62	0.486622	0.194591	2.50075	0.0123932	0.305732
ENSSSCG00000001574.3	0.0513631	0.508554	3.02619	0.168051	0.866543	NA
ENSSSCG00000001576.2	0	NA	NA	NA	NA	NA
ENSSSCG00000001577.4	57.0804	0.184679	0.162042	1.1397	0.254411	0.502512
ENSSSCG00000001578.4	902.198	0.238432	0.0793181	3.00602	0.0026469	0.22207
ENSSSCG00000001582.4	16.5338	0.114719	0.293072	0.391435	0.695476	0.808818
ENSSSCG00000001589.3	0.162929	-0.365422	2.45124	-0.149077	0.881493	NA
ENSSSCG00000001592.4	0.0621305	0.76516	3.02501	0.252945	0.800311	NA
ENSSSCG00000001594.3	4.31524	1.59485	0.762111	2.09267	0.0363782	NA
ENSSSCG00000001595.4	356.102	-0.108368	0.205984	-0.5261	0.598819	0.742338
ENSSSCG00000001596.4	848.335	0.421445	0.173869	2.42392	0.0153541	0.309613
ENSSSCG00000001597.4	0.0282652	-0.0685186	3.02619	-0.0226419	0.981936	NA
ENSSSCG00000001611.4	334.576	-0.122924	0.133869	-0.918241	0.358493	0.570872
ENSSSCG00000001612.4	14.6109	-0.440695	0.250871	-1.75666	0.0789761	0.391673
ENSSSCG00000001613.5	1.91192	0.648108	0.820015	0.790361	0.429317	NA
ENSSSCG00000001616.5	5.63282	-0.284194	0.417172	-0.68124	0.49572	NA
ENSSSCG00000001618.3	0.383994	0.839899	1.78274	0.471129	0.637549	NA
ENSSSCG00000001619.4	98.0629	0.268456	0.235127	1.14175	0.253558	0.502391
ENSSSCG00000001620.4	11.1175	-0.107061	0.265043	-0.403938	0.686258	0.802152
ENSSSCG00000001621.4	208.401	0.305643	0.163157	1.8733	0.0610264	0.3736
ENSSSCG00000001624.4	3.5416	0.476877	0.500965	0.951918	0.341139	NA
ENSSSCG00000001625.4	122.444	0.0291183	0.360618	0.0807455	0.935644	0.962077
ENSSSCG00000001629.4	35.5017	-0.131333	0.23939	-0.548616	0.583269	0.73082
ENSSSCG00000001636.3	1.0591	-0.324221	0.976085	-0.332164	0.739765	NA
ENSSSCG00000001637.4	1.1401	0.227339	0.895036	0.253999	0.799496	NA
ENSSSCG00000001638.4	375.822	-0.13559	0.201783	-0.671958	0.50161	0.673317
ENSSSCG00000001639.4	36.0187	0.152428	0.187808	0.811617	0.417011	0.61387
ENSSSCG00000001641.4	1252.3	-0.279237	0.24353	-1.14662	0.251537	0.501409
ENSSSCG00000001646.4	223.018	0.0832041	0.131139	0.634472	0.525773	0.691867
ENSSSCG00000001650.4	4.50512	0.146282	0.435232	0.336102	0.736794	NA
ENSSSCG00000001651.5	1372.53	0.444356	0.197552	2.24931	0.024493	0.332757
ENSSSCG00000001653.4	353.98	0.236172	0.197121	1.19811	0.230875	0.488112
ENSSSCG00000001654.4	479.02	0.413174	0.201449	2.05101	0.0402659	0.351716
ENSSSCG00000001655.4	872.485	0.389444	0.210497	1.85011	0.0642974	0.376429
ENSSSCG00000001656.4	655.986	0.368734	0.178447	2.06635	0.0387953	0.349814
ENSSSCG00000001657.4	79.5886	0.264093	0.291954	0.90457	0.365693	0.575148
ENSSSCG00000001658.4	721.542	0.394284	0.227823	1.73066	0.0835127	0.39518
ENSSSCG00000001659.4	229.884	0.124285	0.185685	0.669332	0.503284	0.674588
ENSSSCG00000001660.4	73.081	0.137135	0.250885	0.546604	0.584651	0.731923
ENSSSCG00000001661.4	120.692	0.586467	0.173104	3.38795	0.00070417	0.158438
ENSSSCG00000001664.4	14.9598	0.334248	0.336131	0.9944	0.320028	0.547135
ENSSSCG00000001667.4	308.324	-0.200867	0.21201	-0.947445	0.343412	0.562008
ENSSSCG00000001672.4	48.6237	0.362974	0.348619	1.04118	0.297793	0.527378
ENSSSCG00000001676.4	15.9864	0.526163	0.334051	1.57509	0.115235	0.416659
ENSSSCG00000001679.4	2409.17	0.436378	0.203247	2.14703	0.0317907	0.342799
ENSSSCG00000001680.4	130.194	0.249614	0.189299	1.31862	0.187296	0.461966
ENSSSCG00000001682.4	1.38436	0.18882	0.777573	0.242833	0.808135	NA
ENSSSCG00000001683.4	371.109	0.118922	0.158275	0.751365	0.452433	0.63835
ENSSSCG00000001688.4	165.94	0.392236	0.183111	2.14207	0.032188	0.34385
ENSSSCG00000001689.4	220.883	0.32431	0.166824	1.94403	0.0518921	0.365985
ENSSSCG00000001691.4	2.0488	0.674322	0.785649	0.858299	0.390727	NA
ENSSSCG00000001692.4	382.764	0.365951	0.18951	1.93104	0.0534781	0.367439
ENSSSCG00000001695.4	1244.8	-0.00974419	0.156295	-0.062345	0.950288	0.969839
ENSSSCG00000001696.4	734.838	0.327123	0.232738	1.40554	0.159861	0.442661
ENSSSCG00000001697.5	1262.25	0.418482	0.237076	1.76518	0.0775327	0.391673
ENSSSCG00000001698.4	12.2832	-0.580851	0.271019	-2.14321	0.0320961	0.34349
ENSSSCG00000001700.4	1403.21	0.4299	0.222898	1.92868	0.05377	0.367625
ENSSSCG00000001701.4	7572.59	-0.0806787	0.108942	-0.740568	0.458955	0.641867
ENSSSCG00000001702.4	1021.38	0.275417	0.201988	1.36353	0.172715	0.450758
ENSSSCG00000001703.5	99.4624	0.303485	0.176243	1.72197	0.0850748	0.395909
ENSSSCG00000001705.4	3.59004	-0.491881	0.539854	-0.911138	0.362223	NA
ENSSSCG00000001706.4	156.7	0.324557	0.210513	1.54175	0.123136	0.418849
ENSSSCG00000001708.4	514.288	-0.426834	0.317982	-1.34232	0.179491	0.455056
ENSSSCG00000001709.4	140.343	-0.105605	0.137319	-0.769049	0.441864	0.631478
ENSSSCG00000001710.4	41.6821	-0.340162	0.269961	-1.26004	0.207656	0.474215
ENSSSCG00000001715.4	5.91567	0.00102715	0.407176	0.00252261	0.997987	NA
ENSSSCG00000001716.4	7.31036	-1.02042	0.356677	-2.86092	0.00422419	NA
ENSSSCG00000001718.4	821.83	-0.344872	0.349926	-0.985555	0.324352	0.549825
ENSSSCG00000001720.4	1661.26	-0.0284095	0.114528	-0.248057	0.804091	0.881171
ENSSSCG00000001723.4	610.943	-0.0805154	0.272521	-0.295446	0.767653	0.857448
ENSSSCG00000001724.4	3.53113	-0.296405	0.448137	-0.661417	0.508345	NA
ENSSSCG00000001725.4	840.87	-0.103827	0.0955624	-1.08648	0.277265	0.514417
ENSSSCG00000001726.4	0.724371	-1.37148	1.29259	-1.06103	0.288676	NA
ENSSSCG00000001727.5	593.119	0.618143	0.174213	3.54821	0.000387858	0.104722
ENSSSCG00000001729.4	11.4211	-0.454433	0.275716	-1.64819	0.099314	0.404946
ENSSSCG00000001731.4	51.6405	-0.63603	0.407588	-1.56047	0.118648	0.417715
ENSSSCG00000001732.4	4635.25	-0.282484	0.27925	-1.01158	0.311739	0.539799
ENSSSCG00000001734.3	0.641174	1.29847	1.03074	1.25976	0.207758	NA
ENSSSCG00000001735.4	2.36596	0.671241	0.666654	1.00688	0.313992	NA
ENSSSCG00000001736.4	0	NA	NA	NA	NA	NA
ENSSSCG00000001738.3	0	NA	NA	NA	NA	NA
ENSSSCG00000001739.4	0	NA	NA	NA	NA	NA
ENSSSCG00000001741.3	0	NA	NA	NA	NA	NA
ENSSSCG00000001743.4	0	NA	NA	NA	NA	NA
ENSSSCG00000001744.3	0	NA	NA	NA	NA	NA
ENSSSCG00000001746.4	337.981	-0.106511	0.244526	-0.435583	0.663139	0.78616
ENSSSCG00000001748.3	0	NA	NA	NA	NA	NA
ENSSSCG00000001749.5	0	NA	NA	NA	NA	NA
ENSSSCG00000001750.3	32.4654	0.377516	0.22043	1.71264	0.0867791	0.397315
ENSSSCG00000001751.4	0.174008	0.48655	2.06526	0.235587	0.813753	NA
ENSSSCG00000001752.4	3.01661	-0.496282	0.544796	-0.910951	0.362321	NA
ENSSSCG00000001755.4	169.551	-0.0875908	0.233626	-0.37492	0.70772	0.816966
ENSSSCG00000001756.4	1142.25	-0.235857	0.2425	-0.972605	0.33075	0.553191
ENSSSCG00000001757.4	616.427	-0.0533934	0.0953722	-0.559843	0.575587	0.72582
ENSSSCG00000001760.4	20.5974	0.110509	0.3254	0.339611	0.73415	0.835412
ENSSSCG00000001762.4	50.632	0.224469	0.211642	1.06061	0.288869	0.521349
ENSSSCG00000001764.4	2.37982	-0.440391	0.609933	-0.722032	0.470275	NA
ENSSSCG00000001765.4	84.1492	0.231967	0.251221	0.923359	0.35582	0.568409
ENSSSCG00000001769.5	2109.58	-0.40235	0.234608	-1.71499	0.0863473	0.396953
ENSSSCG00000001770.4	2269.81	0.431743	0.252104	1.71256	0.086794	0.397315
ENSSSCG00000001771.4	2.08974	-0.454029	0.692219	-0.655903	0.511887	NA
ENSSSCG00000001773.4	57.1955	0.618511	0.256308	2.41316	0.0158149	0.309754
ENSSSCG00000001775.3	11.9095	-0.358218	0.302732	-1.18328	0.236696	0.491463
ENSSSCG00000001776.4	0.22443	-1.1717	2.71786	-0.431113	0.666387	NA
ENSSSCG00000001779.4	973.417	-0.326124	0.21103	-1.54539	0.122252	0.418401
ENSSSCG00000001780.4	6022.59	0.416007	0.211286	1.96893	0.0489616	0.364634
ENSSSCG00000001782.5	131.513	-0.0950295	0.20559	-0.462228	0.643918	0.772889
ENSSSCG00000001786.4	1.58691	-0.305982	0.671651	-0.455567	0.648701	NA
ENSSSCG00000001787.5	135.735	0.166269	0.155706	1.06784	0.285592	0.519456
ENSSSCG00000001788.4	12.7605	0.308646	0.277172	1.11355	0.265471	0.507881
ENSSSCG00000001789.4	0.845754	0.794933	1.01454	0.783543	0.433309	NA
ENSSSCG00000001790.3	0	NA	NA	NA	NA	NA
ENSSSCG00000001792.4	328.07	-0.234831	0.193345	-1.21457	0.22453	0.484105
ENSSSCG00000001793.4	118.972	-0.214755	0.185322	-1.15882	0.246529	0.498886
ENSSSCG00000001795.4	16.2854	-0.258027	0.282962	-0.911881	0.361831	0.573088
ENSSSCG00000001798.3	0.863925	0.534144	1.09969	0.485724	0.627163	NA
ENSSSCG00000001800.4	393.975	0.229975	0.162421	1.41592	0.156799	0.440609
ENSSSCG00000001801.4	273.152	-0.335133	0.221699	-1.51165	0.130622	0.422751
ENSSSCG00000001804.4	720.98	0.254728	0.164072	1.55254	0.120534	0.417715
ENSSSCG00000001805.4	126.143	-0.113762	0.20019	-0.568269	0.569853	0.72241
ENSSSCG00000001806.4	6.57323	-0.817445	0.453895	-1.80096	0.0717096	NA
ENSSSCG00000001807.4	4.79481	-0.207725	0.452399	-0.459163	0.646117	NA
ENSSSCG00000001808.4	0.466955	-1.35975	1.40831	-0.965523	0.334283	NA
ENSSSCG00000001810.4	725.67	-0.146953	0.216987	-0.677244	0.498251	0.670966
ENSSSCG00000001814.4	902.945	-0.21053	0.197472	-1.06613	0.286365	0.519868
ENSSSCG00000001816.4	22.8969	-0.604274	0.294471	-2.05207	0.0401633	0.351716
ENSSSCG00000001817.3	6487.4	0.413663	0.182385	2.26807	0.0233248	0.327589
ENSSSCG00000001818.4	195.974	0.278663	0.140116	1.9888	0.0467234	0.362992
ENSSSCG00000001819.4	1002.72	0.244262	0.120208	2.032	0.0421538	0.353501
ENSSSCG00000001820.4	234.927	0.0781916	0.17442	0.448295	0.65394	0.779062
ENSSSCG00000001821.4	685.022	0.422529	0.234573	1.80127	0.0716603	0.387268
ENSSSCG00000001822.4	576.355	-0.35584	0.18745	-1.89832	0.0576539	0.369241
ENSSSCG00000001823.4	8032.31	0.231531	0.279887	0.827231	0.408106	0.606948
ENSSSCG00000001824.4	346.965	0.227798	0.220407	1.03354	0.301353	0.530662
ENSSSCG00000001825.4	139.274	0.222232	0.16548	1.34296	0.179286	0.454979
ENSSSCG00000001826.4	6.55119	0.175666	0.455664	0.385518	0.699854	NA
ENSSSCG00000001830.2	0	NA	NA	NA	NA	NA
ENSSSCG00000001832.4	12.5534	0.137108	0.289804	0.473107	0.636137	0.767707
ENSSSCG00000001834.4	508.675	0.32294	0.152941	2.11152	0.0347273	0.346374
ENSSSCG00000001835.4	2236.7	0.0345684	0.195821	0.176531	0.859877	0.916207
ENSSSCG00000001836.4	2395.48	-0.287646	0.160365	-1.7937	0.0728606	0.388269
ENSSSCG00000001837.4	94.1263	-0.112386	0.240398	-0.467501	0.640142	0.770525
ENSSSCG00000001838.4	889.696	0.400682	0.167891	2.38656	0.0170066	0.311752
ENSSSCG00000001840.4	325.775	0.04591	0.291869	0.157296	0.875011	0.925097
ENSSSCG00000001841.4	0	NA	NA	NA	NA	NA
ENSSSCG00000001844.4	210.639	-0.135772	0.423477	-0.320613	0.748504	0.844755
ENSSSCG00000001846.4	6.80288	-0.392351	0.398217	-0.985268	0.324492	NA
ENSSSCG00000001847.4	35.52	0.210128	0.231777	0.906595	0.364621	0.574364
ENSSSCG00000001848.4	16.5893	0.670595	0.290417	2.30907	0.0209395	0.31966
ENSSSCG00000001849.4	2014.02	0.271988	0.212178	1.28189	0.199883	0.469409
ENSSSCG00000001850.4	468.334	0.294512	0.222718	1.32235	0.186051	0.461194
ENSSSCG00000001852.4	2619.46	0.390968	0.159536	2.45066	0.0142594	0.308699
ENSSSCG00000001858.4	2450.46	0.305459	0.198105	1.5419	0.123098	0.418849
ENSSSCG00000001862.4	3004.28	-0.266402	0.24138	-1.10366	0.26974	0.510403
ENSSSCG00000001863.4	11.6981	0.300779	0.382169	0.78703	0.431265	0.62432
ENSSSCG00000001865.4	205.434	-0.512549	0.341947	-1.49892	0.133895	0.425803
ENSSSCG00000001866.4	286.839	-0.464492	0.318113	-1.46015	0.14425	0.431961
ENSSSCG00000001867.4	66.8364	0.018783	0.211558	0.0887841	0.929253	0.957894
ENSSSCG00000001868.4	6833.44	-0.0264811	0.105807	-0.250278	0.802373	0.880328
ENSSSCG00000001869.4	433.959	-0.111871	0.154559	-0.723809	0.469183	0.649759
ENSSSCG00000001871.4	516.609	-0.0882096	0.120486	-0.732113	0.4641	0.645428
ENSSSCG00000001872.4	10.2213	0.521487	0.281281	1.85397	0.0637435	0.375049
ENSSSCG00000001873.4	88.7989	0.354263	0.237049	1.49447	0.135052	0.426051
ENSSSCG00000001875.4	452.539	0.199104	0.134378	1.48167	0.138428	0.429599
ENSSSCG00000001877.4	270.834	0.214165	0.147352	1.45342	0.146107	0.432739
ENSSSCG00000001878.4	252.05	0.203615	0.124074	1.64108	0.100781	0.406686
ENSSSCG00000001879.3	0	NA	NA	NA	NA	NA
ENSSSCG00000001880.4	870.568	0.0577773	0.0792313	0.729223	0.465865	0.646914
ENSSSCG00000001881.4	583.441	0.0764533	0.236204	0.323675	0.746184	0.843129
ENSSSCG00000001882.4	511.246	0.233078	0.208	1.12056	0.262473	0.507036
ENSSSCG00000001884.4	293.393	0.330265	0.184407	1.79096	0.0732999	0.388377
ENSSSCG00000001885.4	159.564	0.403689	0.195885	2.06085	0.0393176	0.35004
ENSSSCG00000001887.4	252.008	0.414123	0.195417	2.11918	0.0340755	0.345843
ENSSSCG00000001888.3	4.28773	-0.0363291	0.419278	-0.0866469	0.930952	NA
ENSSSCG00000001892.4	1864.8	0.345246	0.19114	1.80625	0.07088	0.386367
ENSSSCG00000001895.4	5.47262	0.542486	0.547276	0.991247	0.321565	NA
ENSSSCG00000001898.4	408.705	-0.0322668	0.218818	-0.147459	0.88277	0.929659
ENSSSCG00000001899.4	0.44159	-0.306098	1.46008	-0.209644	0.833946	NA
ENSSSCG00000001900.4	373.788	0.17732	0.189357	0.936437	0.349048	0.56488
ENSSSCG00000001901.4	11874	-0.579302	0.55357	-1.04648	0.295338	0.525786
ENSSSCG00000001903.4	641.55	0.390206	0.229597	1.69953	0.0892193	0.398772
ENSSSCG00000001904.4	567.015	0.142733	0.189362	0.753756	0.450996	0.637472
ENSSSCG00000001905.4	61.5637	0.297574	0.178399	1.66803	0.0953106	0.401797
ENSSSCG00000001906.4	4399.54	-1.31983	0.627998	-2.10164	0.0355849	0.34649
ENSSSCG00000001907.4	519.048	0.276846	0.233748	1.18438	0.236262	0.491324
ENSSSCG00000001908.4	0.407677	-0.422724	1.52963	-0.276358	0.782273	NA
ENSSSCG00000001909.4	0.475977	0.104197	1.21275	0.0859182	0.931531	NA
ENSSSCG00000001910.5	339.227	0.0218196	0.259307	0.0841459	0.93294	0.960379
ENSSSCG00000001912.4	266.433	0.174803	0.168291	1.03869	0.298947	0.528432
ENSSSCG00000001913.4	116.321	0.0905769	0.290552	0.311741	0.755238	0.849256
ENSSSCG00000001914.4	32.8378	0.00487295	0.286165	0.0170284	0.986414	0.99122
ENSSSCG00000001915.4	0.0376224	-0.0685173	3.02619	-0.0226415	0.981936	NA
ENSSSCG00000001916.4	1.38644	0.949936	0.810031	1.17272	0.24091	NA
ENSSSCG00000001917.4	137.5	0.407498	0.218653	1.86367	0.0623674	0.374204
ENSSSCG00000001918.4	593.274	-0.196235	0.15996	-1.22678	0.219907	0.481228
ENSSSCG00000001920.4	0.778555	-0.934569	0.995684	-0.93862	0.347926	NA
ENSSSCG00000001921.4	532.686	-0.0996198	0.0921337	-1.08125	0.279585	0.515623
ENSSSCG00000001924.4	867.977	-0.20454	0.183014	-1.11762	0.263728	0.507146
ENSSSCG00000001925.4	672.875	0.345334	0.135891	2.54126	0.0110454	0.296074
ENSSSCG00000001926.4	0.066944	-0.350448	3.02583	-0.115819	0.907796	NA
ENSSSCG00000001927.4	2517.18	0.373997	0.20327	1.8399	0.0657828	0.377901
ENSSSCG00000001928.4	0.462002	-1.79637	1.52151	-1.18065	0.237742	NA
ENSSSCG00000001930.4	963.45	0.319249	0.143223	2.22903	0.0258117	0.333398
ENSSSCG00000001931.4	5.59693	0.241642	0.428078	0.564482	0.572426	NA
ENSSSCG00000001932.4	0.148424	-0.0750001	3.00593	-0.0249507	0.980094	NA
ENSSSCG00000001934.4	2515.28	-0.179995	0.202823	-0.887452	0.374835	0.580503
ENSSSCG00000001938.3	2.56234	-0.762555	0.593791	-1.28422	0.199066	NA
ENSSSCG00000001939.3	16.523	-0.0586366	0.275472	-0.212859	0.831437	0.899326
ENSSSCG00000001942.4	23.9564	-0.382634	0.452351	-0.845879	0.39762	0.598879
ENSSSCG00000001944.3	0	NA	NA	NA	NA	NA
ENSSSCG00000001945.4	0	NA	NA	NA	NA	NA
ENSSSCG00000001946.4	216.369	-0.471142	0.307003	-1.53465	0.12487	0.419682
ENSSSCG00000001947.4	73.784	-0.277318	0.332856	-0.833147	0.404762	0.604578
ENSSSCG00000001949.4	0.0587245	-0.339342	3.02588	-0.112147	0.910707	NA
ENSSSCG00000001950.4	1364.64	0.199442	0.108704	1.83472	0.0665479	0.378824
ENSSSCG00000001952.5	603.146	0.229551	0.150416	1.52611	0.126983	0.420908
ENSSSCG00000001955.4	651.653	-0.309704	0.336468	-0.920458	0.357334	0.569907
ENSSSCG00000001958.4	372.244	-0.282058	0.348727	-0.808822	0.418617	0.615087
ENSSSCG00000001959.4	245.001	-0.208233	0.232259	-0.896554	0.369957	0.57739
ENSSSCG00000001960.4	197.867	-0.107135	0.204861	-0.522966	0.600998	0.743465
ENSSSCG00000001963.4	223.663	0.18275	0.227368	0.803762	0.421535	0.61691
ENSSSCG00000001964.4	2.84281	0.827256	0.622023	1.32995	0.183536	NA
ENSSSCG00000001966.4	983.92	-0.469498	0.427698	-1.09773	0.272321	0.512154
ENSSSCG00000001968.4	199.375	-0.266833	0.123112	-2.1674	0.0302044	0.342799
ENSSSCG00000001970.4	203.544	-0.0744431	0.183096	-0.40658	0.684316	0.801111
ENSSSCG00000001971.4	2018.62	-0.205232	0.274067	-0.748838	0.453955	0.639247
ENSSSCG00000001972.4	146.269	-0.439254	0.312413	-1.40601	0.159722	0.442661
ENSSSCG00000001973.4	389.646	-0.436676	0.317901	-1.37362	0.169558	0.448806
ENSSSCG00000001974.4	86.7578	-0.367675	0.335647	-1.09542	0.273331	0.512578
ENSSSCG00000001975.4	60.9103	-0.140728	0.145634	-0.966315	0.333887	0.555142
ENSSSCG00000001977.4	60.8331	0.0795804	0.232167	0.342773	0.731769	0.833789
ENSSSCG00000001978.4	29.6776	0.257583	0.287993	0.894406	0.371105	0.578262
ENSSSCG00000001979.4	4.31701	-0.281099	0.549471	-0.511581	0.608944	NA
ENSSSCG00000001982.4	0.772295	0.282047	1.41148	0.199823	0.841619	NA
ENSSSCG00000001983.4	140.871	0.201166	0.155841	1.29084	0.19676	0.468568
ENSSSCG00000001984.4	1050.74	-0.00294333	0.155642	-0.0189109	0.984912	0.990791
ENSSSCG00000001985.4	7.27346	0.0985792	0.477303	0.206534	0.836374	NA
ENSSSCG00000001986.4	45.5429	0.332497	0.247154	1.3453	0.178528	0.454816
ENSSSCG00000001987.5	1230.83	0.241227	0.264364	0.91248	0.361516	0.572956
ENSSSCG00000001988.4	194.223	0.149479	0.190178	0.785996	0.43187	0.624892
ENSSSCG00000001989.4	5945.86	0.342903	0.241967	1.41715	0.15644	0.440456
ENSSSCG00000001990.4	411.585	0.506266	0.233802	2.16536	0.0303603	0.342799
ENSSSCG00000001991.4	1191.54	0.287962	0.246797	1.1668	0.243292	0.497505
ENSSSCG00000001992.4	118.417	0.390393	0.213949	1.8247	0.0680457	0.381025
ENSSSCG00000001993.5	15.279	-0.198295	0.305438	-0.649214	0.5162	0.684059
ENSSSCG00000001994.4	569.028	0.178978	0.154037	1.16191	0.24527	0.498598
ENSSSCG00000002000.4	2095.06	0.363273	0.187117	1.94142	0.0522068	0.365985
ENSSSCG00000002001.4	101.974	0.19345	0.184814	1.04673	0.295225	0.525786
ENSSSCG00000002002.5	560.053	0.44906	0.182025	2.46702	0.0136242	0.305732
ENSSSCG00000002003.4	483.283	0.37473	0.178038	2.10477	0.035311	0.34649
ENSSSCG00000002004.4	1061.72	0.318164	0.160046	1.98796	0.0468165	0.362992
ENSSSCG00000002005.4	270.251	0.387299	0.222331	1.742	0.0815093	0.393284
ENSSSCG00000002006.4	1675.11	0.311413	0.179778	1.73222	0.0832352	0.39518
ENSSSCG00000002007.3	21.8764	-0.0493207	0.532195	-0.0926741	0.926162	0.956035
ENSSSCG00000002008.4	5538.7	0.10316	0.108414	0.951535	0.341333	0.560406
ENSSSCG00000002009.4	14466.5	0.244748	0.249539	0.980801	0.326691	0.550978
ENSSSCG00000002010.3	1.10699	-0.477224	0.790457	-0.603732	0.546022	NA
ENSSSCG00000002011.4	0.0424074	-0.0685173	3.02619	-0.0226415	0.981936	NA
ENSSSCG00000002012.4	7.14867	0.337265	0.424064	0.795317	0.426429	NA
ENSSSCG00000002013.4	8742.06	0.28458	0.390826	0.728149	0.466522	0.647524
ENSSSCG00000002014.4	13.6093	-0.240262	0.314278	-0.764488	0.444576	0.633221
ENSSSCG00000002015.4	110.241	0.152103	0.213669	0.711864	0.476549	0.655255
ENSSSCG00000002016.3	472.671	0.401674	0.171155	2.34684	0.0189335	0.313639
ENSSSCG00000002020.4	165.351	0.197614	0.114058	1.73258	0.083171	0.39518
ENSSSCG00000002023.4	1014.48	-0.280862	0.183855	-1.52763	0.126605	0.420908
ENSSSCG00000002025.4	101.48	0.346169	0.23731	1.45872	0.144643	0.431961
ENSSSCG00000002026.5	4.44394	0.209845	0.477624	0.439352	0.660406	NA
ENSSSCG00000002028.4	2.11345	-0.756146	0.794188	-0.952099	0.341047	NA
ENSSSCG00000002029.5	40.1355	1.88127	1.10467	1.70301	0.0885658	0.398618
ENSSSCG00000002032.4	104.504	0.210788	0.212448	0.992187	0.321106	0.547715
ENSSSCG00000002033.5	1.61599	-0.902573	0.757274	-1.19187	0.233312	NA
ENSSSCG00000002034.4	1275.26	0.0335274	0.0891648	0.376017	0.706905	0.816357
ENSSSCG00000002035.4	256.05	0.0379644	0.131473	0.288763	0.772763	0.860493
ENSSSCG00000002036.4	718.285	0.350092	0.201093	1.74094	0.0816935	0.393512
ENSSSCG00000002037.4	7.21715	-0.213844	0.298392	-0.716654	0.473587	NA
ENSSSCG00000002038.3	0	NA	NA	NA	NA	NA
ENSSSCG00000002039.4	2424.31	0.343939	0.210851	1.6312	0.102849	0.407665
ENSSSCG00000002040.4	320.754	0.218826	0.19865	1.10156	0.270651	0.51067
ENSSSCG00000002041.4	861.761	0.16875	0.149093	1.13184	0.2577	0.503987
ENSSSCG00000002042.4	1647.09	0.332819	0.192268	1.73102	0.083449	0.39518
ENSSSCG00000002045.2	0.737646	0.337935	1.01821	0.331892	0.739971	NA
ENSSSCG00000002050.4	1107.86	0.3347	0.17262	1.93894	0.0525084	0.365985
ENSSSCG00000002051.4	346.867	0.201729	0.21177	0.952588	0.340799	0.560264
ENSSSCG00000002052.4	0.251901	-0.0163623	1.93526	-0.00845482	0.993254	NA
ENSSSCG00000002062.3	0.101164	-0.348865	3.02575	-0.115299	0.908208	NA
ENSSSCG00000002071.3	0.0293623	-0.0685173	3.02619	-0.0226415	0.981936	NA
ENSSSCG00000002077.4	2.42001	1.69226	0.615942	2.74743	0.00600635	NA
ENSSSCG00000002078.4	0.313485	-0.0655984	1.61488	-0.0406212	0.967598	NA
ENSSSCG00000002081.4	0.792874	-1.63566	1.05225	-1.55444	0.12008	NA
ENSSSCG00000002084.4	0	NA	NA	NA	NA	NA
ENSSSCG00000002097.3	0.499727	-1.16578	1.40199	-0.831513	0.405684	NA
ENSSSCG00000002099.4	1.6581	0.880689	0.741576	1.18759	0.234995	NA
ENSSSCG00000002105.3	0.0310652	0.508553	3.02619	0.168051	0.866543	NA
ENSSSCG00000002106.4	0	NA	NA	NA	NA	NA
ENSSSCG00000002127.4	1354.28	-0.10958	0.128369	-0.853629	0.39331	0.595808
ENSSSCG00000002129.4	3.08282	-0.604421	0.599618	-1.00801	0.31345	NA
ENSSSCG00000002130.3	0	NA	NA	NA	NA	NA
ENSSSCG00000002131.4	0.0513631	0.508554	3.02619	0.168051	0.866543	NA
ENSSSCG00000002134.3	1.25044	-0.74882	0.85014	-0.88082	0.378415	NA
ENSSSCG00000002135.4	38.8081	0.108438	0.177416	0.611206	0.541063	0.701851
ENSSSCG00000002138.4	342.936	0.239831	0.176075	1.3621	0.173166	0.45097
ENSSSCG00000002140.4	1.32305	0.341648	0.831851	0.410708	0.681287	NA
ENSSSCG00000002142.4	479.147	0.287887	0.17731	1.62364	0.104453	0.407665
ENSSSCG00000002143.4	149.165	-0.29805	0.263625	-1.13058	0.258231	0.504106
ENSSSCG00000002144.3	105.086	-0.0779339	0.176955	-0.440415	0.659636	0.78346
ENSSSCG00000002145.4	179.412	0.228584	0.15443	1.48018	0.138826	0.42976
ENSSSCG00000002148.4	0	NA	NA	NA	NA	NA
ENSSSCG00000002170.3	0.409842	0.592853	1.42786	0.415203	0.677994	NA
ENSSSCG00000002175.4	0	NA	NA	NA	NA	NA
ENSSSCG00000002187.4	0.463015	0.421508	1.24688	0.33805	0.735326	NA
ENSSSCG00000002188.3	0.0424074	-0.0685173	3.02619	-0.0226415	0.981936	NA
ENSSSCG00000002190.4	0	NA	NA	NA	NA	NA
ENSSSCG00000002191.4	0.0852357	0.508554	3.02619	0.168051	0.866543	NA
ENSSSCG00000002202.4	0.111174	-0.357054	3.02619	-0.117988	0.906077	NA
ENSSSCG00000002235.4	107.751	0.219115	0.16524	1.32605	0.184825	0.459817
ENSSSCG00000002241.4	7.09553	-0.345493	0.344537	-1.00278	0.315969	NA
ENSSSCG00000002243.4	532.754	-0.065653	0.116281	-0.564605	0.572343	0.724083
ENSSSCG00000002245.4	125.374	0.215466	0.128315	1.6792	0.0931122	0.399647
ENSSSCG00000002251.4	0	NA	NA	NA	NA	NA
ENSSSCG00000002252.5	347.948	0.292328	0.479062	0.610209	0.541724	0.702278
ENSSSCG00000002254.4	202.895	-0.316622	0.168102	-1.88351	0.0596314	0.37137
ENSSSCG00000002257.4	19.1223	0.204071	0.278246	0.733421	0.463302	0.644983
ENSSSCG00000002258.3	169.987	0.277581	0.232678	1.19298	0.232876	0.48918
ENSSSCG00000002259.4	825.099	-0.0710982	0.174082	-0.408419	0.682966	0.799924
ENSSSCG00000002260.4	56.2229	0.350936	0.142575	2.46142	0.0138389	0.305732
ENSSSCG00000002262.4	0.584948	1.61895	1.21737	1.32988	0.183559	NA
ENSSSCG00000002263.4	12.6319	0.229816	0.28627	0.802797	0.422092	0.617147
ENSSSCG00000002265.4	316.428	0.660725	0.278175	2.37521	0.0175388	0.311752
ENSSSCG00000002266.4	1475.86	-0.311429	0.227942	-1.36626	0.171856	0.450273
ENSSSCG00000002267.4	8.75182	-0.759365	0.452268	-1.67902	0.0931489	0.399647
ENSSSCG00000002268.3	66.1365	-0.638932	0.408071	-1.56574	0.11741	0.417715
ENSSSCG00000002269.4	7051.13	0.115352	0.153662	0.750689	0.45284	0.638563
ENSSSCG00000002270.4	2.80251	-1.38091	0.562794	-2.45366	0.0141409	NA
ENSSSCG00000002274.2	10.9004	0.150908	0.701048	0.21526	0.829565	0.89802
ENSSSCG00000002275.4	8.66647	-0.721667	0.400331	-1.80268	0.0714391	0.386897
ENSSSCG00000002276.4	529.517	0.114764	0.176336	0.650826	0.515159	0.683106
ENSSSCG00000002277.4	11.3701	-0.053481	0.285712	-0.187185	0.851516	0.911615
ENSSSCG00000002279.4	2.64357	0.042001	0.536983	0.0782166	0.937656	NA
ENSSSCG00000002280.3	201.243	-0.11582	0.309433	-0.374296	0.708184	0.817159
ENSSSCG00000002281.4	183.149	0.263663	0.170011	1.55086	0.120935	0.417715
ENSSSCG00000002283.4	502.339	-0.193827	0.280948	-0.689904	0.490255	0.665048
ENSSSCG00000002284.4	1.38153	-0.977495	0.762197	-1.28247	0.199678	NA
ENSSSCG00000002285.4	964.062	-0.0810577	0.0730099	-1.11023	0.2669	0.508594
ENSSSCG00000002286.4	10.9043	-0.37205	0.271822	-1.36872	0.171086	0.449606
ENSSSCG00000002287.4	348.444	-0.40755	0.289577	-1.4074	0.159309	0.442607
ENSSSCG00000002290.4	232.487	0.374435	0.196601	1.90454	0.0568401	0.369241
ENSSSCG00000002292.4	60.9921	0.168776	0.191971	0.879176	0.379306	0.584365
ENSSSCG00000002294.5	429.742	0.3491	0.309963	1.12626	0.260054	0.505199
ENSSSCG00000002295.4	762.782	0.0320093	0.126697	0.252645	0.800542	0.879152
ENSSSCG00000002296.4	9664.66	-0.288538	0.318148	-0.906929	0.364444	0.574355
ENSSSCG00000002297.4	4.13194	-0.00439128	0.465869	-0.009426	0.992479	NA
ENSSSCG00000002298.4	841.979	0.166067	0.2171	0.764929	0.444314	0.632968
ENSSSCG00000002305.4	194.434	0.178685	0.133427	1.3392	0.180506	0.456103
ENSSSCG00000002306.4	11.3266	0.133938	0.334584	0.400313	0.688926	0.804036
ENSSSCG00000002307.4	786.754	0.154985	0.136182	1.13807	0.255092	0.502603
ENSSSCG00000002309.4	3.12536	0.63591	0.600095	1.05968	0.289289	NA
ENSSSCG00000002310.2	0	NA	NA	NA	NA	NA
ENSSSCG00000002311.4	523.067	0.330325	0.159897	2.06586	0.0388416	0.349814
ENSSSCG00000002313.4	4566.96	0.241446	0.235869	1.02364	0.306004	0.534922
ENSSSCG00000002314.4	441.718	0.0647325	0.156276	0.41422	0.678713	0.796435
ENSSSCG00000002315.4	0.486457	-1.16616	1.7724	-0.657952	0.510569	NA
ENSSSCG00000002316.4	34.8955	-0.00886464	0.187239	-0.0473439	0.962239	0.976842
ENSSSCG00000002321.4	0.174351	-0.0976641	3.02473	-0.0322885	0.974242	NA
ENSSSCG00000002322.4	0.401595	-0.174473	1.39267	-0.12528	0.900302	NA
ENSSSCG00000002329.4	49.0213	0.555878	0.171407	3.24304	0.00118262	0.174836
ENSSSCG00000002330.4	1336.77	0.0359994	0.0575805	0.625201	0.531839	0.695597
ENSSSCG00000002332.4	305.376	0.0811975	0.105175	0.772023	0.440101	0.630353
ENSSSCG00000002333.4	260.769	0.0184428	0.140745	0.131037	0.895746	0.937539
ENSSSCG00000002337.4	509.648	0.367007	0.171141	2.14447	0.031995	0.343299
ENSSSCG00000002340.5	1040.64	0.103698	0.0806586	1.28564	0.198567	0.469243
ENSSSCG00000002341.4	56.1399	-0.0233689	0.263233	-0.0887766	0.929259	0.957894
ENSSSCG00000002344.4	63.0487	0.389726	0.158339	2.46134	0.013842	0.305732
ENSSSCG00000002348.4	311.377	0.245226	0.145107	1.68997	0.0910338	0.398969
ENSSSCG00000002349.4	3063.13	0.172762	0.163151	1.05891	0.289643	0.521481
ENSSSCG00000002350.4	491.259	0.0240935	0.138862	0.173506	0.862254	0.917511
ENSSSCG00000002351.4	2360.32	-0.316673	0.362326	-0.874	0.382118	0.586843
ENSSSCG00000002352.4	402.119	0.0948012	0.0641116	1.47869	0.139223	0.42976
ENSSSCG00000002353.4	35.2419	-0.500248	0.268534	-1.86288	0.0624785	0.374257
ENSSSCG00000002354.4	663.545	0.143674	0.100203	1.43382	0.151623	0.436493
ENSSSCG00000002355.4	4415.97	-0.226184	0.283175	-0.798743	0.42444	0.618421
ENSSSCG00000002356.4	30.0671	-0.195061	0.264512	-0.737438	0.460856	0.643239
ENSSSCG00000002357.4	7435.43	-0.159419	0.111348	-1.43171	0.152226	0.437003
ENSSSCG00000002361.3	0	NA	NA	NA	NA	NA
ENSSSCG00000002363.3	0	NA	NA	NA	NA	NA
ENSSSCG00000002366.4	1170.7	0.358743	0.214199	1.67481	0.0939708	0.400191
ENSSSCG00000002367.4	64.1494	0.196711	0.165319	1.18989	0.234091	0.490076
ENSSSCG00000002368.4	261.27	0.146189	0.283239	0.516134	0.605761	0.747171
ENSSSCG00000002370.4	2997.95	0.256451	0.175063	1.4649	0.142948	0.431108
ENSSSCG00000002372.4	249.353	-0.263086	0.190891	-1.3782	0.168142	0.447717
ENSSSCG00000002373.3	0.239771	-0.385534	1.71249	-0.225131	0.821877	NA
ENSSSCG00000002374.4	1864.58	0.302743	0.176255	1.71764	0.0858615	0.396953
ENSSSCG00000002375.4	180.133	0.398033	0.192288	2.06998	0.0384545	0.349693
ENSSSCG00000002377.4	366.045	0.291015	0.197859	1.47082	0.141339	0.430341
ENSSSCG00000002378.4	145.595	0.0191944	0.266229	0.0720974	0.942524	0.965573
ENSSSCG00000002379.3	18.6843	0.305651	0.271516	1.12572	0.260284	0.505344
ENSSSCG00000002380.4	2.42827	-0.516131	0.72161	-0.715249	0.474455	NA
ENSSSCG00000002381.4	1847.13	0.0463664	0.0682146	0.679713	0.496686	0.669978
ENSSSCG00000002383.4	874.992	-0.355493	0.369725	-0.961507	0.336297	0.556884
ENSSSCG00000002385.5	117.292	-0.0837384	0.148161	-0.565183	0.571949	0.72377
ENSSSCG00000002386.4	145.936	0.249875	0.176145	1.41857	0.156024	0.440125
ENSSSCG00000002387.4	435.233	-0.250841	0.152807	-1.64155	0.100683	0.406625
ENSSSCG00000002388.4	0.455045	-1.09121	1.36435	-0.799799	0.423827	NA
ENSSSCG00000002389.4	145.809	0.171903	0.208729	0.823572	0.410183	0.608377
ENSSSCG00000002390.4	213.884	0.329796	0.276863	1.19119	0.23358	0.48951
ENSSSCG00000002391.4	0	NA	NA	NA	NA	NA
ENSSSCG00000002392.3	86.6077	0.227539	0.145965	1.55887	0.119028	0.417715
ENSSSCG00000002396.5	4517.71	0.245232	0.229681	1.06771	0.285653	0.519456
ENSSSCG00000002397.4	208.976	0.366063	0.210032	1.74289	0.0813525	0.393001
ENSSSCG00000002398.4	0.261701	-0.654709	2.18671	-0.299404	0.764632	NA
ENSSSCG00000002399.4	0.0461955	0.508553	3.02619	0.168051	0.866543	NA
ENSSSCG00000002400.3	3.36923	-0.163923	0.55412	-0.295826	0.767363	NA
ENSSSCG00000002403.4	367.415	0.316136	0.204826	1.54344	0.122725	0.418849
ENSSSCG00000002404.4	519.223	0.0492092	0.138983	0.354066	0.72329	0.828151
ENSSSCG00000002405.4	0.384508	-0.0810538	1.76664	-0.0458802	0.963406	NA
ENSSSCG00000002406.4	1293.91	0.261767	0.0956758	2.73598	0.00621951	0.25819
ENSSSCG00000002408.4	76.8821	0.259978	0.153051	1.69864	0.0893866	0.398772
ENSSSCG00000002410.4	260.621	0.0088092	0.221483	0.0397738	0.968273	0.980295
ENSSSCG00000002411.4	367.826	-0.448947	0.289392	-1.55134	0.120819	0.417715
ENSSSCG00000002412.4	490.918	0.159408	0.109066	1.46158	0.143857	0.431961
ENSSSCG00000002414.4	2487.75	-0.0955209	0.248782	-0.383954	0.701013	0.812558
ENSSSCG00000002423.3	0.0277536	-0.0685186	3.02619	-0.0226419	0.981936	NA
ENSSSCG00000002424.4	53.7237	-0.263852	0.252231	-1.04607	0.295527	0.525786
ENSSSCG00000002425.4	587.961	-0.104757	0.129056	-0.811717	0.416954	0.61387
ENSSSCG00000002426.4	595.079	-0.182666	0.238495	-0.765912	0.443729	0.632467
ENSSSCG00000002427.4	47.7121	0.138109	0.220214	0.627158	0.530556	0.694669
ENSSSCG00000002428.4	34.4635	-0.191653	0.180146	-1.06387	0.287386	0.520258
ENSSSCG00000002429.4	1512	-0.258429	0.189655	-1.36262	0.173001	0.45097
ENSSSCG00000002430.4	70.6866	0.149911	0.14809	1.0123	0.311395	0.539639
ENSSSCG00000002431.4	68.4469	0.18861	0.217617	0.866704	0.386104	0.589743
ENSSSCG00000002432.4	0.840513	0.460855	0.930787	0.495124	0.620513	NA
ENSSSCG00000002433.4	1189.15	-0.0949186	0.15683	-0.605233	0.545024	0.704635
ENSSSCG00000002434.4	247.775	-0.011501	0.112195	-0.102509	0.918352	0.951412
ENSSSCG00000002436.4	147.94	-0.0109102	0.167622	-0.0650881	0.948104	0.968451
ENSSSCG00000002438.4	0	NA	NA	NA	NA	NA
ENSSSCG00000002440.4	58.0717	-0.0589308	0.191285	-0.308079	0.758022	0.850842
ENSSSCG00000002441.4	1038.98	-0.208383	0.31879	-0.65367	0.513324	0.681648
ENSSSCG00000002442.5	28.3064	-1.10341	0.301312	-3.66202	0.000250233	0.0952809
ENSSSCG00000002443.4	27.6552	-0.56417	0.209577	-2.69194	0.00710368	0.271494
ENSSSCG00000002444.4	499.258	0.189919	0.178047	1.06668	0.286118	0.519737
ENSSSCG00000002445.4	631.431	-0.415299	0.38907	-1.06742	0.285784	0.519456
ENSSSCG00000002446.4	294.825	-0.452033	0.279508	-1.61724	0.105826	0.407665
ENSSSCG00000002447.4	532.065	-0.24793	0.260481	-0.951815	0.341191	0.560406
ENSSSCG00000002449.4	217.772	0.120284	0.160889	0.74762	0.454689	0.63962
ENSSSCG00000002450.4	30.4532	-0.0926852	0.249172	-0.371973	0.709913	0.818372
ENSSSCG00000002451.4	89.2228	0.25044	0.187112	1.33845	0.180751	0.456354
ENSSSCG00000002452.4	15208.6	0.32234	0.235615	1.36808	0.171286	0.449717
ENSSSCG00000002455.4	755.969	-0.522532	0.291459	-1.79281	0.0730026	0.388269
ENSSSCG00000002456.4	3.11868	-0.244804	0.683175	-0.358332	0.720095	NA
ENSSSCG00000002457.4	214.526	0.477277	0.260291	1.83363	0.0667087	0.378824
ENSSSCG00000002458.4	122.15	0.162743	0.184808	0.880609	0.37853	0.583714
ENSSSCG00000002459.4	137.483	0.108322	0.101503	1.06717	0.285893	0.519456
ENSSSCG00000002460.4	206.706	-0.141917	0.128256	-1.10651	0.268507	0.509683
ENSSSCG00000002461.4	442.963	0.183471	0.100714	1.8217	0.0685007	0.381662
ENSSSCG00000002462.4	1.27948	-0.695605	2.96079	-0.234939	NA	NA
ENSSSCG00000002464.4	18.5976	-0.264129	0.660767	-0.39973	0.689355	0.804219
ENSSSCG00000002467.4	7.45654	0.838776	0.429016	1.95512	0.0505695	NA
ENSSSCG00000002469.4	42.2971	0.480583	0.224969	2.13622	0.0326613	0.344953
ENSSSCG00000002470.4	856.8	-0.081809	0.0828762	-0.987124	0.323582	0.549536
ENSSSCG00000002474.4	0.827068	-0.701181	0.916801	-0.764812	0.444383	NA
ENSSSCG00000002475.4	2423.47	0.0808398	0.432105	0.187084	0.851595	0.911634
ENSSSCG00000002476.4	33469.3	0.226757	0.242159	0.936397	0.349069	0.56488
ENSSSCG00000002478.3	0	NA	NA	NA	NA	NA
ENSSSCG00000002479.4	5350.32	0.173105	0.173993	0.994894	0.319788	0.546851
ENSSSCG00000002481.4	32205.8	0.104142	0.228532	0.455701	0.648605	0.77604
ENSSSCG00000002483.4	92044.4	0.688913	0.243712	2.82675	0.00470231	0.241624
ENSSSCG00000002486.4	161205	0.807191	0.386211	2.09003	0.0366155	0.346498
ENSSSCG00000002490.3	0.133727	0.797088	3.02619	0.263397	0.792245	NA
ENSSSCG00000002494.4	526.271	0.119051	0.190894	0.62365	0.532857	0.696324
ENSSSCG00000002495.3	1307.68	-0.151888	0.333336	-0.455661	0.648634	0.77604
ENSSSCG00000002496.4	1643.57	0.149401	0.21999	0.679128	0.497057	0.670113
ENSSSCG00000002497.3	0.0688553	-0.0685186	3.02619	-0.0226419	0.981936	NA
ENSSSCG00000002498.4	0.0461955	0.508553	3.02619	0.168051	0.866543	NA
ENSSSCG00000002501.2	1.82618	-0.203312	0.686913	-0.295979	0.767246	NA
ENSSSCG00000002502.4	673.557	-0.225727	0.185908	-1.21419	0.224677	0.484246
ENSSSCG00000002504.4	12.8105	-0.328623	0.459742	-0.714799	0.474733	0.653908
ENSSSCG00000002505.4	903.059	-0.165663	0.235859	-0.70238	0.482442	0.659511
ENSSSCG00000002506.4	34.3846	-0.0299947	0.178043	-0.168469	0.866214	0.919741
ENSSSCG00000002507.4	3.64622	-0.554465	0.440021	-1.26009	0.207638	NA
ENSSSCG00000002508.4	680.468	0.256998	0.132193	1.94411	0.0518817	0.365985
ENSSSCG00000002509.4	85.2031	0.241088	0.162737	1.48145	0.138485	0.429599
ENSSSCG00000002510.4	0.270665	-0.613209	3.02026	-0.203032	0.83911	NA
ENSSSCG00000002512.4	4.35538	0.720472	0.466147	1.54559	0.122204	NA
ENSSSCG00000002515.4	7979.27	-0.204738	0.263497	-0.777005	0.437156	0.62816
ENSSSCG00000002516.4	391.337	0.420157	0.191198	2.19749	0.0279856	0.338405
ENSSSCG00000002517.4	41.0349	0.297951	0.27447	1.08555	0.277679	0.51477
ENSSSCG00000002520.4	111.221	0.0812737	0.320574	0.253525	0.799862	0.878677
ENSSSCG00000002523.4	1430.41	0.248006	0.145914	1.69967	0.0891924	0.398772
ENSSSCG00000002524.4	0.402512	-0.636486	1.56145	-0.407626	0.683548	NA
ENSSSCG00000002525.5	59.1288	0.419477	0.214812	1.95276	0.050848	0.365574
ENSSSCG00000002526.4	208.965	-0.134703	0.095529	-1.41008	0.158516	0.441816
ENSSSCG00000002528.4	381.796	0.191563	0.191165	1.00208	0.316306	0.543399
ENSSSCG00000002529.4	75.4752	0.311398	0.270021	1.15324	0.248814	0.499795
ENSSSCG00000002530.4	297.712	0.295258	0.200505	1.47257	0.140867	0.430245
ENSSSCG00000002531.4	9.73919	-0.266382	0.431664	-0.617105	0.537166	0.699278
ENSSSCG00000002532.4	181.924	0.339382	0.141478	2.39883	0.0164474	0.31057
ENSSSCG00000002533.4	120.431	-0.00132135	0.182784	-0.00722901	0.994232	0.99611
ENSSSCG00000002535.4	10306	-0.238754	0.269846	-0.884781	0.376275	0.582159
ENSSSCG00000002536.3	0.350585	-0.0622361	1.45022	-0.0429148	0.965769	NA
ENSSSCG00000002540.4	622.203	-0.136689	0.11571	-1.18131	0.23748	0.492195
ENSSSCG00000002544.4	291.171	0.395097	0.155835	2.53536	0.0112331	0.298324
ENSSSCG00000002546.4	30.207	0.106336	0.303695	0.350142	0.726232	0.830027
ENSSSCG00000002547.4	648.851	0.147363	0.0881619	1.6715	0.0946223	0.400904
ENSSSCG00000002552.4	2.2626	-2.8572	1.33401	-2.14182	0.0322082	NA
ENSSSCG00000002554.4	63.483	0.121007	0.237389	0.509742	0.610232	0.75041
ENSSSCG00000002555.5	9.43305	-0.496707	0.370208	-1.3417	0.179694	0.455057
ENSSSCG00000002557.4	22.7489	0.308279	0.361547	0.852665	0.393845	0.596126
ENSSSCG00000002558.4	95.5043	0.429059	0.225699	1.90102	0.0572993	0.369241
ENSSSCG00000002559.3	46.2853	-0.158657	0.194103	-0.817386	0.413708	0.611394
ENSSSCG00000002573.4	0.203134	0.75071	2.77197	0.270821	0.786528	NA
ENSSSCG00000002585.3	0	NA	NA	NA	NA	NA
ENSSSCG00000002589.3	0	NA	NA	NA	NA	NA
ENSSSCG00000002594.4	0.0642527	0.797089	3.02619	0.263397	0.792245	NA
ENSSSCG00000002600.4	0	NA	NA	NA	NA	NA
ENSSSCG00000002601.4	0.0424074	-0.0685173	3.02619	-0.0226415	0.981936	NA
ENSSSCG00000002608.4	0	NA	NA	NA	NA	NA
ENSSSCG00000002610.4	0	NA	NA	NA	NA	NA
ENSSSCG00000002613.3	0	NA	NA	NA	NA	NA
ENSSSCG00000002620.4	23.972	-0.0680081	0.297402	-0.228674	0.819122	0.891133
ENSSSCG00000002622.4	103.363	-0.0669002	0.144196	-0.463954	0.642681	0.772091
ENSSSCG00000002623.4	27040.5	0.213172	0.238815	0.892622	0.37206	0.578662
ENSSSCG00000002627.4	538.604	0.0857808	0.443364	0.193477	0.846585	0.909089
ENSSSCG00000002628.4	155.379	-0.0348129	0.150295	-0.23163	0.816825	0.88942
ENSSSCG00000002629.4	638.864	-0.0293573	0.0924806	-0.317442	0.750908	0.846696
ENSSSCG00000002632.4	13.5924	-0.413198	0.31997	-1.29137	0.196577	0.468491
ENSSSCG00000002633.4	358.729	0.220496	0.201836	1.09245	0.274636	0.513
ENSSSCG00000002635.4	9.02596	0.210686	0.324518	0.649227	0.516191	0.684059
ENSSSCG00000002637.4	4.68465	-0.486991	0.421282	-1.15597	0.247692	NA
ENSSSCG00000002639.4	0.207574	-0.91273	2.29565	-0.397591	0.690931	NA
ENSSSCG00000002640.4	1778.13	0.294354	0.230066	1.27944	0.200744	0.469712
ENSSSCG00000002642.4	0.123785	0.198582	3.02619	0.0656211	0.947679	NA
ENSSSCG00000002645.4	201.098	0.216213	0.223015	0.969498	0.332297	0.553953
ENSSSCG00000002646.4	786.339	0.26443	0.240131	1.10119	0.270814	0.51067
ENSSSCG00000002648.4	2.83316	0.210168	0.572112	0.367355	0.713355	NA
ENSSSCG00000002650.4	213.05	0.418772	0.220198	1.90179	0.0571982	0.369241
ENSSSCG00000002651.4	11.3501	0.669979	0.336723	1.9897	0.0466237	0.362992
ENSSSCG00000002652.4	402.562	0.181905	0.250239	0.726925	0.467272	0.648229
ENSSSCG00000002653.4	3.19158	0.801495	0.52372	1.53039	0.125921	NA
ENSSSCG00000002654.4	1081.88	0.494908	0.211609	2.33878	0.0193466	0.313677
ENSSSCG00000002655.4	1654.59	0.0527925	0.0763739	0.691238	0.489416	0.664335
ENSSSCG00000002656.4	155.905	-0.132705	0.148361	-0.894474	0.371068	0.578262
ENSSSCG00000002657.3	3.26688	0.15296	0.500711	0.305486	0.759996	NA
ENSSSCG00000002658.3	0.84971	1.68349	1.04112	1.61699	0.10588	NA
ENSSSCG00000002660.4	135.477	0.262973	0.291201	0.903064	0.366492	0.575733
ENSSSCG00000002664.4	127.201	0.193391	0.174319	1.10941	0.267255	0.50898
ENSSSCG00000002666.4	165.452	0.200339	0.192439	1.04105	0.297853	0.527378
ENSSSCG00000002667.4	344.274	0.0688035	0.24867	0.276686	0.782021	0.86761
ENSSSCG00000002668.4	0	NA	NA	NA	NA	NA
ENSSSCG00000002669.5	398.491	0.222648	0.268616	0.828871	0.407177	0.606234
ENSSSCG00000002670.4	494.672	0.272491	0.163876	1.66279	0.0963546	0.402712
ENSSSCG00000002671.4	5.78594	-0.102788	0.375784	-0.273529	0.784447	NA
ENSSSCG00000002672.4	199.961	-0.319882	0.161882	-1.97602	0.0481522	0.363168
ENSSSCG00000002675.3	2.14916	0.544657	0.652233	0.835064	0.403682	NA
ENSSSCG00000002680.4	50.3589	0.141479	0.200351	0.706158	0.48009	0.657627
ENSSSCG00000002681.4	214.142	-0.0530046	0.125577	-0.422088	0.672961	0.792022
ENSSSCG00000002682.4	2594.3	0.313882	0.146644	2.14044	0.0323195	0.344046
ENSSSCG00000002684.4	198.217	0.0612716	0.146953	0.416947	0.676717	0.79482
ENSSSCG00000002688.4	432.361	0.057434	0.183971	0.312191	0.754896	0.849055
ENSSSCG00000002689.4	288.406	0.290386	0.189825	1.52975	0.126078	0.42074
ENSSSCG00000002690.4	107.544	0.129343	0.113449	1.1401	0.254246	0.50241
ENSSSCG00000002696.4	6.97936	-0.683359	0.371773	-1.83811	0.0660463	NA
ENSSSCG00000002697.4	755.036	-0.0155614	0.0958488	-0.162353	0.871028	0.92275
ENSSSCG00000002700.4	2.7666	-0.186626	0.602846	-0.309574	0.756885	NA
ENSSSCG00000002701.4	474.829	0.0259882	0.116054	0.223931	0.822811	0.893771
ENSSSCG00000002703.4	533.752	-0.104193	0.179526	-0.580377	0.561661	0.717414
ENSSSCG00000002704.4	3574.13	0.230442	0.188882	1.22003	0.222454	0.483149
ENSSSCG00000002706.4	106.827	0.264804	0.234498	1.12924	0.258798	0.504574
ENSSSCG00000002707.4	1065.99	0.219047	0.121234	1.80681	0.0707914	0.386206
ENSSSCG00000002708.4	50.695	0.348584	0.25913	1.34521	0.178557	0.454816
ENSSSCG00000002709.3	4.98569	-0.588127	0.423378	-1.38913	0.164794	NA
ENSSSCG00000002712.4	922.735	0.302083	0.244864	1.23368	0.217323	0.480293
ENSSSCG00000002714.4	273.132	0.351799	0.119555	2.94257	0.00325497	0.23117
ENSSSCG00000002715.4	285.853	0.432713	0.172107	2.51421	0.0119298	0.300768
ENSSSCG00000002716.4	116.157	-0.00418016	0.200987	-0.0207982	0.983407	0.989994
ENSSSCG00000002718.4	2.55168	-1.3654	0.76575	-1.78309	0.0745724	NA
ENSSSCG00000002719.3	14.2156	0.165525	0.35446	0.466977	0.640516	0.770612
ENSSSCG00000002720.5	75.9273	-0.474684	0.719183	-0.660032	0.509233	0.67891
ENSSSCG00000002722.4	1233.4	0.126217	0.0851514	1.48227	0.138269	0.429599
ENSSSCG00000002723.4	3031.42	0.346245	0.140816	2.45885	0.0139381	0.305732
ENSSSCG00000002724.4	638.27	0.155935	0.185865	0.838969	0.401487	0.602328
ENSSSCG00000002729.4	415.138	0.45499	0.232844	1.95406	0.0506945	0.365574
ENSSSCG00000002730.4	0	NA	NA	NA	NA	NA
ENSSSCG00000002734.4	415.296	-0.0827675	0.190836	-0.433711	0.664498	0.786903
ENSSSCG00000002736.4	20337.8	1.04725	0.347194	3.01631	0.00255871	0.222057
ENSSSCG00000002737.4	14.5455	-0.175971	0.369501	-0.47624	0.633903	0.76628
ENSSSCG00000002738.4	35.7583	-0.252448	0.33318	-0.757691	0.448636	0.635717
ENSSSCG00000002739.4	79.8742	0.140313	0.139955	1.00256	0.316074	0.543189
ENSSSCG00000002740.4	1636.35	-0.0869423	0.0927285	-0.937601	0.34845	0.564763
ENSSSCG00000002741.4	30.4897	0.172715	0.195782	0.88218	0.377679	0.583005
ENSSSCG00000002743.4	1389.03	-0.0348941	0.16469	-0.211877	0.832203	0.899826
ENSSSCG00000002746.4	201.735	0.172829	0.288124	0.599843	0.548611	0.707747
ENSSSCG00000002747.4	0.104024	0.220187	3.02619	0.0727606	0.941997	NA
ENSSSCG00000002748.4	304.777	0.242587	0.114442	2.11973	0.034029	0.345843
ENSSSCG00000002749.4	554509	0.513683	0.181186	2.83511	0.00458094	0.237028
ENSSSCG00000002752.4	261.245	0.241895	0.168325	1.43707	0.150699	0.436092
ENSSSCG00000002753.4	485.883	0.802903	0.244248	3.28724	0.00101176	0.166471
ENSSSCG00000002754.4	284.019	0.0315745	0.277744	0.113682	0.90949	0.945528
ENSSSCG00000002755.5	436.303	-0.138951	0.135913	-1.02235	0.306615	0.535215
ENSSSCG00000002759.4	585.571	0.435962	0.183251	2.37904	0.0173579	0.311752
ENSSSCG00000002761.4	5.36307	-0.599082	0.578772	-1.03509	0.300626	NA
ENSSSCG00000002762.4	538.522	0.0283248	0.15169	0.186728	0.851874	0.911842
ENSSSCG00000002763.4	968.958	0.362796	0.213557	1.69883	0.0893515	0.398772
ENSSSCG00000002764.4	294.111	0.120659	0.332985	0.362355	0.717087	0.823049
ENSSSCG00000002767.4	4.90068	0.312982	0.504186	0.620767	0.534753	NA
ENSSSCG00000002768.4	4.77002	0.703493	0.4727	1.48824	0.136687	NA
ENSSSCG00000002769.3	336.131	0.45745	0.187396	2.44108	0.0146433	0.309515
ENSSSCG00000002771.4	594.535	0.328616	0.173567	1.89331	0.0583169	0.369241
ENSSSCG00000002774.4	173.682	0.244542	0.187415	1.30481	0.191956	0.464637
ENSSSCG00000002775.3	0.741824	0.755163	1.14781	0.657919	0.51059	NA
ENSSSCG00000002776.4	2051.24	0.45486	0.213607	2.12943	0.0332189	0.345843
ENSSSCG00000002777.3	4.11602	-0.421014	0.433659	-0.970842	0.331627	NA
ENSSSCG00000002778.4	15.6444	0.260969	0.229014	1.13953	0.254481	0.502512
ENSSSCG00000002779.4	0.882749	-0.429124	0.96089	-0.446591	0.655171	NA
ENSSSCG00000002781.4	0.0318336	0.508554	3.02619	0.168051	0.866543	NA
ENSSSCG00000002782.3	0.100538	0.508553	3.02619	0.168051	0.866543	NA
ENSSSCG00000002783.4	4.62003	-0.507137	0.413551	-1.2263	0.220086	NA
ENSSSCG00000002786.4	262.49	0.268179	0.233967	1.14623	0.251701	0.501458
ENSSSCG00000002787.4	340.148	0.453889	0.167023	2.71752	0.00657726	0.264419
ENSSSCG00000002788.4	28.1948	0.0957314	0.20905	0.457936	0.646999	0.774895
ENSSSCG00000002790.4	998.112	0.370771	0.203493	1.82203	0.0684506	0.381662
ENSSSCG00000002792.5	13.8588	-0.257556	0.370446	-0.69526	0.486893	0.662424
ENSSSCG00000002793.4	22.8933	0.632548	0.282838	2.23643	0.0253233	0.332818
ENSSSCG00000002795.5	140.431	-0.0438153	0.169227	-0.258914	0.795702	0.875856
ENSSSCG00000002799.4	2959.66	-0.0532287	0.0946707	-0.562251	0.573945	0.724964
ENSSSCG00000002802.4	44.6634	0.0321741	0.239302	0.13445	0.893047	0.935837
ENSSSCG00000002803.4	5.73844	-0.432817	0.47028	-0.920338	0.357396	NA
ENSSSCG00000002804.4	538.922	-0.141896	0.153332	-0.925418	0.354748	0.567674
ENSSSCG00000002805.4	232.857	0.000288014	0.16891	0.00170513	0.99864	0.999245
ENSSSCG00000002806.4	274.26	0.483415	0.281117	1.71962	0.0855008	0.396491
ENSSSCG00000002807.4	94.0497	0.203156	0.19869	1.02247	0.306557	0.535206
ENSSSCG00000002808.3	113.753	0.268595	0.21919	1.2254	0.220424	0.481458
ENSSSCG00000002809.4	0.0686647	0.221045	3.02619	0.0730441	0.941771	NA
ENSSSCG00000002811.3	0.376787	-1.38525	1.40978	-0.982598	0.325805	NA
ENSSSCG00000002812.4	412.187	0.235278	0.199046	1.18202	0.237196	0.491881
ENSSSCG00000002813.4	274.946	0.3671	0.227374	1.61452	0.106415	0.40832
ENSSSCG00000002814.4	4.92293	-0.320519	0.388339	-0.825358	0.409168	NA
ENSSSCG00000002815.4	145.233	0.189252	0.175279	1.07972	0.280268	0.515735
ENSSSCG00000002817.4	3.73129	-0.0832342	0.707432	-0.117657	0.90634	NA
ENSSSCG00000002818.4	126.336	-0.0812412	0.261958	-0.310131	0.756462	0.849778
ENSSSCG00000002819.4	815.445	0.341345	0.386364	0.883478	0.376978	0.582591
ENSSSCG00000002820.4	297.556	-0.238199	0.163561	-1.45633	0.145301	0.432669
ENSSSCG00000002821.5	0	NA	NA	NA	NA	NA
ENSSSCG00000002822.4	3447.78	0.0796025	0.0855202	0.930804	0.351955	0.566623
ENSSSCG00000002825.4	29988.9	0.545925	0.325554	1.67691	0.0935606	0.399647
ENSSSCG00000002827.4	6.94324	1.50948	0.631129	2.39171	0.0167699	NA
ENSSSCG00000002828.4	78.9574	-0.248036	0.247264	-1.00312	0.315804	0.542913
ENSSSCG00000002829.4	422.676	-0.0573238	0.241533	-0.237334	0.812398	0.886806
ENSSSCG00000002830.4	0.102548	-0.391464	3.02449	-0.129431	0.897016	NA
ENSSSCG00000002831.4	0.822399	0.522799	0.910782	0.574011	0.56596	NA
ENSSSCG00000002835.4	6.55518	0.0073358	0.415402	0.0176595	0.98591	NA
ENSSSCG00000002836.4	369.114	0.601735	0.22209	2.70942	0.00674015	0.264987
ENSSSCG00000002838.4	28.325	-0.0561838	0.244147	-0.230123	0.817996	0.8903
ENSSSCG00000002839.4	0	NA	NA	NA	NA	NA
ENSSSCG00000002841.4	255.285	-0.361054	0.254469	-1.41885	0.155942	0.440125
ENSSSCG00000002844.4	998.754	-0.0613422	0.11817	-0.519102	0.60369	0.745398
ENSSSCG00000002846.5	865.395	-0.184399	0.207164	-0.890109	0.373408	0.579426
ENSSSCG00000002847.4	4935.14	-0.350551	0.333965	-1.04967	0.293872	0.524897
ENSSSCG00000002849.4	7.52792	-0.443687	0.398136	-1.11441	0.265103	NA
ENSSSCG00000002850.2	0	NA	NA	NA	NA	NA
ENSSSCG00000002852.3	498.793	0.0496873	0.278071	0.178686	0.858185	0.91533
ENSSSCG00000002854.4	252.368	0.308539	0.181091	1.70378	0.0884227	0.398433
ENSSSCG00000002855.4	68.1446	0.256889	0.156127	1.64539	0.0998904	0.405469
ENSSSCG00000002857.4	27.5523	-1.01103	0.474052	-2.13274	0.0329463	0.345843
ENSSSCG00000002859.4	308.051	-0.0413278	0.102158	-0.404549	0.685809	0.801974
ENSSSCG00000002860.4	159.818	-0.455636	0.265796	-1.71423	0.0864861	0.396953
ENSSSCG00000002862.4	9.73575	0.333851	0.398067	0.838681	0.401648	0.602328
ENSSSCG00000002863.4	19.9572	0.0491388	0.347654	0.141344	0.887598	0.932537
ENSSSCG00000002864.4	0.1929	0.508295	2.37614	0.213916	0.830613	NA
ENSSSCG00000002865.4	123.301	-0.159987	0.113999	-1.4034	0.160497	0.443289
ENSSSCG00000002866.3	1713.43	0.130673	0.275767	0.473855	0.635603	0.767423
ENSSSCG00000002867.4	751.071	-0.38856	0.356287	-1.09058	0.275458	0.513307
ENSSSCG00000002868.4	2229.92	0.254274	0.338973	0.750131	0.453176	0.638731
ENSSSCG00000002869.4	887.376	-0.248501	0.233805	-1.06286	0.287848	0.520521
ENSSSCG00000002872.4	114.998	-0.469051	0.251924	-1.86187	0.0626214	0.374257
ENSSSCG00000002873.4	3534.62	0.315674	0.195154	1.61756	0.105757	0.407665
ENSSSCG00000002875.4	39.9114	0.453718	0.225284	2.01398	0.0440112	0.356167
ENSSSCG00000002877.4	85.5924	-0.571019	0.415303	-1.37495	0.169148	0.448612
ENSSSCG00000002879.4	56.0477	0.084287	0.207849	0.40552	0.685095	0.801455
ENSSSCG00000002882.4	0.0923911	0.841593	3.02403	0.278301	0.780781	NA
ENSSSCG00000002884.4	407.6	0.268021	0.196427	1.36448	0.172417	0.450632
ENSSSCG00000002885.4	709.726	0.201445	0.173598	1.16041	0.245881	0.498886
ENSSSCG00000002887.4	13.9546	-0.837525	0.493409	-1.69742	0.0896165	0.398772
ENSSSCG00000002888.4	10.0806	-0.0252897	0.3557	-0.0710983	0.94332	0.965956
ENSSSCG00000002891.4	1.35555	0.0858961	0.939703	0.0914077	0.927169	NA
ENSSSCG00000002893.5	92.5779	0.20904	0.372924	0.560542	0.575109	0.725667
ENSSSCG00000002895.4	211.887	0.257011	0.192692	1.33379	0.182272	0.45778
ENSSSCG00000002898.4	191.768	0.45305	0.177095	2.55823	0.0105205	0.290931
ENSSSCG00000002901.4	4.56501	-0.465408	0.40998	-1.1352	0.256293	NA
ENSSSCG00000002902.4	6.87711	1.56972	0.693158	2.26459	0.0235377	NA
ENSSSCG00000002904.4	102.579	-0.0678605	0.163956	-0.413895	0.678951	0.796652
ENSSSCG00000002905.4	743.871	0.378628	0.20788	1.82138	0.0685492	0.381686
ENSSSCG00000002906.4	47.9527	0.145401	0.211454	0.687624	0.491689	0.666203
ENSSSCG00000002907.4	1709.8	0.251827	0.184017	1.3685	0.171155	0.449606
ENSSSCG00000002908.4	4.1467	-0.618858	0.494805	-1.25071	0.21104	NA
ENSSSCG00000002910.4	119.546	0.291281	0.233573	1.24707	0.212373	0.476736
ENSSSCG00000002913.4	2714.5	0.38863	0.204647	1.89903	0.0575611	0.369241
ENSSSCG00000002915.4	0.376148	0.236707	1.5933	0.148564	0.881898	NA
ENSSSCG00000002916.4	12.9932	-0.207499	0.299271	-0.693349	0.488091	0.663325
ENSSSCG00000002917.5	38.6169	-0.0940359	0.1853	-0.507479	0.611819	0.751739
ENSSSCG00000002918.3	28.8037	0.455113	0.303382	1.50013	0.133581	0.425589
ENSSSCG00000002919.4	273.389	0.498674	0.180532	2.76225	0.00574051	0.251966
ENSSSCG00000002921.4	44.007	-0.304596	0.22001	-1.38446	0.166217	0.446837
ENSSSCG00000002923.4	83.307	0.0205974	0.295346	0.0697398	0.944401	0.966431
ENSSSCG00000002926.3	345.494	0.24077	0.230125	1.04626	0.295443	0.525786
ENSSSCG00000002927.4	2.00884	-0.411096	0.720198	-0.570809	0.568129	NA
ENSSSCG00000002929.4	1.39385	-1.32514	0.846094	-1.56618	0.117306	NA
ENSSSCG00000002930.4	77.3363	-0.30407	0.37599	-0.80872	0.418676	0.615087
ENSSSCG00000002931.4	37.3436	-0.230191	0.324948	-0.708392	0.478702	0.656574
ENSSSCG00000002932.4	24.271	-0.651259	0.466771	-1.39524	0.162942	0.445152
ENSSSCG00000002933.4	12.6696	-0.564356	0.336227	-1.6785	0.0932504	0.399647
ENSSSCG00000002935.4	107.029	0.0415581	0.18037	0.230404	0.817778	0.890127
ENSSSCG00000002937.4	55.4231	-0.523873	0.332912	-1.57361	0.115579	0.416982
ENSSSCG00000002938.4	30.4647	-0.318399	0.43603	-0.730222	0.465255	0.646489
ENSSSCG00000002941.4	2.09917	-0.185337	0.580607	-0.319212	0.749566	NA
ENSSSCG00000002944.4	0.329815	0.719695	1.44359	0.498546	0.618099	NA
ENSSSCG00000002950.4	93.596	0.363473	0.229884	1.58112	0.113851	0.414749
ENSSSCG00000002952.4	155.651	0.547706	0.229312	2.38847	0.0169187	0.311752
ENSSSCG00000002953.4	218.309	0.458264	0.31027	1.47699	0.139679	0.42976
ENSSSCG00000002954.4	194.694	0.0458566	0.17255	0.265759	0.790425	0.872181
ENSSSCG00000002955.4	9.77847	-0.469619	0.29985	-1.56618	0.117306	0.417715
ENSSSCG00000002957.3	12.3481	-0.367528	0.248503	-1.47897	0.139149	0.42976
ENSSSCG00000002959.4	97.2865	0.294586	0.262524	1.12213	0.261807	0.506396
ENSSSCG00000002960.5	31.0378	0.16082	0.218984	0.734393	0.462709	0.64452
ENSSSCG00000002962.4	62.7128	0.420665	0.262252	1.60405	0.108704	0.411453
ENSSSCG00000002963.4	2547.37	0.27894	0.220409	1.26556	0.205671	0.472571
ENSSSCG00000002965.4	2231.44	0.190506	0.167432	1.13781	0.255199	0.502746
ENSSSCG00000002967.4	12.2045	-0.114191	0.271556	-0.420505	0.674117	0.792482
ENSSSCG00000002968.4	0	NA	NA	NA	NA	NA
ENSSSCG00000002969.4	0	NA	NA	NA	NA	NA
ENSSSCG00000002971.4	0.0372655	0.508554	3.02619	0.168051	0.866543	NA
ENSSSCG00000002972.4	20.973	0.955265	1.37201	0.696253	0.48627	0.662184
ENSSSCG00000002977.4	0	NA	NA	NA	NA	NA
ENSSSCG00000002978.4	0	NA	NA	NA	NA	NA
ENSSSCG00000002980.3	0.406527	0.368587	1.58371	0.232737	0.815966	NA
ENSSSCG00000002983.4	0.213993	-0.34874	2.34008	-0.149029	0.881531	NA
ENSSSCG00000002986.3	0.545343	-1.04574	1.40177	-0.746011	0.455661	NA
ENSSSCG00000002987.4	5.63639	0.675826	0.42325	1.59675	0.110321	NA
ENSSSCG00000002988.4	76.9013	-0.241763	0.297719	-0.812051	0.416763	0.613798
ENSSSCG00000002989.5	1286.25	0.38038	0.191168	1.98977	0.0466163	0.362992
ENSSSCG00000002990.4	0.161861	0.522439	2.93353	0.178092	0.858651	NA
ENSSSCG00000002991.4	0.0599959	0.205804	3.02619	0.0680075	0.94578	NA
ENSSSCG00000002993.4	15582.5	-0.839101	0.612254	-1.37051	0.170527	0.449006
ENSSSCG00000002994.4	0.673572	0.121029	1.13205	0.106911	0.914859	NA
ENSSSCG00000002995.4	2.51485	3.40091	2.97777	1.1421	NA	NA
ENSSSCG00000002996.4	288.643	0.476014	0.203438	2.33985	0.0192914	0.313677
ENSSSCG00000002997.3	0.956038	0.841377	0.844591	0.996195	0.319156	NA
ENSSSCG00000002998.4	249.214	0.265009	0.173194	1.53013	0.125985	0.420677
ENSSSCG00000003000.4	169.269	0.508837	0.211019	2.41133	0.0158945	0.309754
ENSSSCG00000003006.4	112.782	-0.448577	0.640696	-0.70014	0.48384	0.660206
ENSSSCG00000003011.4	4.37761	0.188113	0.462021	0.407152	0.683897	NA
ENSSSCG00000003013.4	160.217	0.325352	0.219973	1.47905	0.139127	0.42976
ENSSSCG00000003015.4	152.13	0.373436	0.212932	1.75378	0.0794682	0.392149
ENSSSCG00000003016.4	140.351	0.269819	0.162279	1.66269	0.0963753	0.402712
ENSSSCG00000003017.5	183.522	0.341971	0.177782	1.92355	0.0544116	0.368414
ENSSSCG00000003018.4	29.4718	0.121877	0.227456	0.535826	0.592079	0.737553
ENSSSCG00000003021.4	195.119	0.213278	0.166316	1.28236	0.199715	0.469409
ENSSSCG00000003022.4	2.47713	0.190918	0.705399	0.270653	0.786658	NA
ENSSSCG00000003024.4	13.6639	0.0370071	0.264202	0.140071	0.888604	0.932892
ENSSSCG00000003030.4	286.631	0.242943	0.161049	1.50851	0.131424	0.423376
ENSSSCG00000003035.4	240.716	0.498843	0.180612	2.76195	0.00574567	0.251966
ENSSSCG00000003037.4	139.486	0.346597	0.220504	1.57184	0.115987	0.416982
ENSSSCG00000003038.4	6.27334	0.425455	0.402983	1.05576	0.291077	NA
ENSSSCG00000003040.4	299.392	0.324615	0.190538	1.70367	0.0884423	0.398433
ENSSSCG00000003042.4	4126.9	0.295083	0.159148	1.85414	0.0637193	0.375049
ENSSSCG00000003043.4	0.300469	-0.818311	1.59333	-0.513587	0.607541	NA
ENSSSCG00000003044.4	18.4571	0.767461	0.334051	2.29743	0.021594	0.321636
ENSSSCG00000003045.4	19.5093	-0.291798	0.268872	-1.08527	0.277803	0.51477
ENSSSCG00000003046.4	1757.42	0.408618	0.250459	1.63148	0.10279	0.407665
ENSSSCG00000003047.5	15.5977	-0.0981215	0.682191	-0.143833	0.885632	0.931491
ENSSSCG00000003048.4	0.496994	0.541458	1.19997	0.451225	0.651828	NA
ENSSSCG00000003049.4	2.07809	-0.536244	0.604383	-0.887258	0.37494	NA
ENSSSCG00000003051.5	3.94077	0.256252	0.865676	0.296014	0.767219	NA
ENSSSCG00000003052.4	0.0979089	0.534632	3.02596	0.176682	0.859758	NA
ENSSSCG00000003053.3	0	NA	NA	NA	NA	NA
ENSSSCG00000003054.4	12.9151	-0.235102	0.242568	-0.969219	0.332436	0.553998
ENSSSCG00000003055.4	165.594	0.242958	0.201698	1.20456	0.228372	0.486523
ENSSSCG00000003059.4	225.594	0.324505	0.150233	2.16001	0.030772	0.342799
ENSSSCG00000003061.4	184.563	0.250042	0.172814	1.44688	0.147929	0.433932
ENSSSCG00000003062.4	15.1049	-0.0763899	0.369847	-0.206545	0.836366	0.902219
ENSSSCG00000003063.4	78.666	0.282614	0.223682	1.26346	0.206422	0.473416
ENSSSCG00000003064.4	541.923	0.317883	0.211962	1.49972	0.133688	0.425753
ENSSSCG00000003066.4	5.43675	-0.211255	0.367857	-0.574285	0.565775	NA
ENSSSCG00000003068.4	50.6053	0.299705	0.242729	1.23473	0.21693	0.480048
ENSSSCG00000003069.3	1.30586	0.180379	0.764882	0.235825	0.813568	NA
ENSSSCG00000003070.4	106.14	-0.245502	0.190157	-1.29105	0.196687	0.468568
ENSSSCG00000003071.4	18.7945	-0.368307	0.263524	-1.39762	0.162227	0.444641
ENSSSCG00000003072.4	103.751	-0.490795	0.348383	-1.40878	0.1589	0.442383
ENSSSCG00000003073.4	0	NA	NA	NA	NA	NA
ENSSSCG00000003076.4	5.36948	-0.412118	0.399998	-1.0303	0.30287	NA
ENSSSCG00000003077.4	31.7773	-0.127188	0.358604	-0.354676	0.722833	0.827926
ENSSSCG00000003078.4	0.250948	-0.0872892	2.2342	-0.0390696	0.968835	NA
ENSSSCG00000003079.5	88.077	0.357613	0.194769	1.83608	0.0663453	0.378824
ENSSSCG00000003080.4	0.851838	-1.91302	1.05118	-1.81987	0.0687783	NA
ENSSSCG00000003081.5	2.46615	-0.172373	0.525563	-0.327978	0.742929	NA
ENSSSCG00000003083.3	22.7333	0.349388	0.274979	1.2706	0.203871	0.470882
ENSSSCG00000003085.4	1094.81	0.3862	0.174547	2.21258	0.0269267	0.335016
ENSSSCG00000003086.4	22205.2	0.278882	0.182928	1.52454	0.127374	0.420908
ENSSSCG00000003088.4	148196	0.399091	0.231492	1.72399	0.0847091	0.395909
ENSSSCG00000003089.4	466.969	0.291342	0.149028	1.95495	0.0505888	0.365574
ENSSSCG00000003090.5	990.941	0.409342	0.188961	2.16628	0.0302896	0.342799
ENSSSCG00000003091.5	485.581	0.318607	0.231924	1.37376	0.169517	0.448806
ENSSSCG00000003092.4	819.909	0.756834	0.230284	3.28653	0.00101431	0.166471
ENSSSCG00000003093.4	422.115	0.416249	0.176607	2.35692	0.0184273	0.312315
ENSSSCG00000003096.2	0.0277536	-0.0685186	3.02619	-0.0226419	0.981936	NA
ENSSSCG00000003098.4	502.086	0.2779	0.174512	1.59244	0.111286	0.413254
ENSSSCG00000003100.4	104.845	0.193418	0.15603	1.23962	0.215117	0.478579
ENSSSCG00000003101.4	28.3886	-0.564288	0.23216	-2.4306	0.0150738	0.309515
ENSSSCG00000003102.4	0.590272	-0.99658	1.17121	-0.850894	0.394828	NA
ENSSSCG00000003103.4	115.416	0.0439781	0.13578	0.323892	0.746019	0.84304
ENSSSCG00000003104.4	630.397	0.269054	0.138498	1.94265	0.0520585	0.365985
ENSSSCG00000003105.4	275.39	0.5335	0.18894	2.82364	0.00474813	0.242185
ENSSSCG00000003106.4	900.779	0.424291	0.213472	1.98757	0.0468591	0.362992
ENSSSCG00000003107.4	2859.3	-0.155518	0.148825	-1.04497	0.296037	0.526043
ENSSSCG00000003108.4	0.404574	0.602476	1.58677	0.379686	0.704179	NA
ENSSSCG00000003109.4	69.336	0.573518	0.234932	2.4412	0.0146384	0.309515
ENSSSCG00000003110.4	222.581	0.211802	0.160421	1.32028	0.186741	0.461779
ENSSSCG00000003111.4	416.239	0.317455	0.162462	1.95403	0.0506977	0.365574
ENSSSCG00000003112.4	10.2572	0.0724318	0.347804	0.208255	0.83503	0.901439
ENSSSCG00000003113.3	98.3155	-0.050805	0.12249	-0.414768	0.678312	0.796154
ENSSSCG00000003114.4	123.474	-0.0386838	0.132862	-0.291159	0.77093	0.859448
ENSSSCG00000003115.4	21.3303	0.503067	0.263114	1.91198	0.0558793	0.369241
ENSSSCG00000003119.4	0.712094	-0.487706	1.18663	-0.411002	0.681071	NA
ENSSSCG00000003120.4	716.371	0.262306	0.201122	1.30421	0.19216	0.464829
ENSSSCG00000003121.4	72.3164	0.244066	0.248485	0.982217	0.325993	0.550827
ENSSSCG00000003123.4	1.10239	-0.643322	0.81908	-0.78542	0.432207	NA
ENSSSCG00000003124.3	0	NA	NA	NA	NA	NA
ENSSSCG00000003125.3	0.10075	0.508553	3.02619	0.168051	0.866543	NA
ENSSSCG00000003126.3	2.84795	0.0454661	0.597453	0.0760998	0.93934	NA
ENSSSCG00000003128.4	208.735	0.355392	0.201388	1.76471	0.0776122	0.391673
ENSSSCG00000003129.4	4.84651	0.376171	0.430961	0.872866	0.382736	NA
ENSSSCG00000003131.3	1.55265	0.2944	0.757665	0.388562	0.697601	NA
ENSSSCG00000003132.4	683.338	0.304722	0.187545	1.6248	0.104206	0.407665
ENSSSCG00000003133.4	0.745942	2.23861	1.17606	1.90348	0.0569781	NA
ENSSSCG00000003134.4	375.594	0.598317	0.249178	2.40117	0.0163428	0.310312
ENSSSCG00000003135.4	1.58519	0.217474	0.71873	0.302581	0.76221	NA
ENSSSCG00000003136.4	353.039	0.313761	0.190631	1.64591	0.0997825	0.405325
ENSSSCG00000003137.4	71.8557	0.298381	0.300463	0.993072	0.320675	0.547545
ENSSSCG00000003139.4	1622.04	0.519549	0.215874	2.40673	0.0160962	0.310312
ENSSSCG00000003140.4	78.1115	-0.293151	0.466685	-0.628156	0.529902	0.694164
ENSSSCG00000003142.4	152.276	0.267524	0.154477	1.7318	0.0833095	0.39518
ENSSSCG00000003143.4	12.7117	0.161537	0.281258	0.574337	0.56574	0.719962
ENSSSCG00000003144.4	3404.83	0.291249	0.277371	1.05004	0.293701	0.524865
ENSSSCG00000003145.3	23.4768	-0.210863	0.255917	-0.823951	0.409967	0.608327
ENSSSCG00000003146.4	16.3012	-0.00493146	0.230541	-0.0213909	0.982934	0.989994
ENSSSCG00000003147.4	15.0344	0.191609	0.280976	0.681941	0.495276	0.668994
ENSSSCG00000003148.4	190.989	0.157541	0.388141	0.405887	0.684825	0.801294
ENSSSCG00000003149.4	11.8138	-0.0806683	0.278172	-0.289995	0.77182	0.85983
ENSSSCG00000003150.4	2725.56	0.615116	0.127949	4.80752	1.52815e-06	0.00567327
ENSSSCG00000003152.4	436.228	0.412073	0.210876	1.9541	0.050689	0.365574
ENSSSCG00000003153.4	95733.8	0.303987	0.228934	1.32783	0.184233	0.459179
ENSSSCG00000003154.4	235.181	0.293699	0.192822	1.52316	0.127718	0.420908
ENSSSCG00000003155.4	197.666	0.256214	0.240753	1.06422	0.287229	0.520243
ENSSSCG00000003156.4	16.5917	-0.102504	0.244266	-0.419639	0.674749	0.792912
ENSSSCG00000003157.4	15.0754	0.488121	0.294476	1.65759	0.0974004	0.403458
ENSSSCG00000003159.4	2.27781	-0.385188	0.660523	-0.583156	0.559788	NA
ENSSSCG00000003160.4	11.1074	-0.0135619	0.358492	-0.0378305	0.969823	0.981054
ENSSSCG00000003161.4	35.0023	0.219323	0.18941	1.15793	0.246893	0.498886
ENSSSCG00000003165.4	9928.52	0.374448	0.216979	1.72573	0.0843955	0.395909
ENSSSCG00000003168.4	266.982	0.38899	0.203181	1.91451	0.0555555	0.369241
ENSSSCG00000003169.4	453.798	0.360365	0.204474	1.7624	0.0780018	0.391673
ENSSSCG00000003170.4	0.974101	0.0424643	0.816254	0.0520234	0.95851	NA
ENSSSCG00000003171.3	9.82147	-0.333241	0.35883	-0.928689	0.35305	0.567
ENSSSCG00000003172.4	2.12622	0.647744	0.599421	1.08062	0.279868	NA
ENSSSCG00000003177.4	56.1974	0.276266	0.227929	1.21207	0.225485	0.484581
ENSSSCG00000003178.5	452.92	0.236237	0.147069	1.6063	0.108207	0.411226
ENSSSCG00000003183.4	102.878	0.487518	0.158946	3.0672	0.00216075	0.218067
ENSSSCG00000003187.4	6439.59	0.418629	0.199173	2.10184	0.035567	0.34649
ENSSSCG00000003189.4	774.451	0.522719	0.188471	2.77348	0.00554601	0.251966
ENSSSCG00000003191.4	8.1798	-0.450074	0.338402	-1.33	0.183519	0.458874
ENSSSCG00000003192.5	115.299	0.330619	0.241601	1.36845	0.17117	0.449606
ENSSSCG00000003193.4	524.169	0.265478	0.255489	1.0391	0.298759	0.528227
ENSSSCG00000003194.4	215.184	0.173772	0.180715	0.961581	0.33626	0.556884
ENSSSCG00000003195.4	673.468	0.0558227	0.180615	0.309069	0.757269	0.850414
ENSSSCG00000003196.4	441.958	0.254155	0.211941	1.19918	0.230459	0.48792
ENSSSCG00000003197.4	64.3945	0.147018	0.222203	0.661639	0.508202	0.678304
ENSSSCG00000003198.4	52.331	0.144271	0.260593	0.553626	0.579835	0.728288
ENSSSCG00000003199.4	1420.69	0.503226	0.191833	2.62325	0.00870959	0.281397
ENSSSCG00000003201.4	7878.64	0.163479	0.236144	0.692286	0.488758	0.663806
ENSSSCG00000003204.4	278.697	0.228698	0.174661	1.30938	0.190405	0.463465
ENSSSCG00000003207.3	0.575906	0.907856	1.03281	0.879019	0.379391	NA
ENSSSCG00000003211.4	623.067	0.243914	0.132455	1.84148	0.0655517	0.377571
ENSSSCG00000003212.4	14.301	0.138216	0.332281	0.41596	0.677439	0.7955
ENSSSCG00000003214.4	3.84117	-0.298331	0.512468	-0.582146	0.560468	NA
ENSSSCG00000003216.4	200.154	0.325517	0.235845	1.38021	0.167521	0.447717
ENSSSCG00000003217.4	937.434	0.371529	0.215018	1.7279	0.0840058	0.395532
ENSSSCG00000003218.4	13.8361	1.23246	0.68648	1.79533	0.0726007	0.388269
ENSSSCG00000003219.4	27.8339	0.332655	0.268133	1.24063	0.214742	0.478313
ENSSSCG00000003222.4	25.1376	-0.0306703	0.249032	-0.123158	0.901982	0.941484
ENSSSCG00000003225.5	2.2484	0.659271	0.598651	1.10126	0.270783	NA
ENSSSCG00000003227.4	0.455427	-0.347446	1.9889	-0.174693	0.861321	NA
ENSSSCG00000003228.4	4.22351	0.213495	0.461413	0.462698	0.643581	NA
ENSSSCG00000003229.5	3233.15	0.315108	0.222144	1.41848	0.15605	0.440125
ENSSSCG00000003230.4	35.2562	0.12817	0.279456	0.45864	0.646492	0.774539
ENSSSCG00000003231.4	62.7847	0.256901	0.237399	1.08215	0.279187	0.515534
ENSSSCG00000003232.4	0.0424074	-0.0685173	3.02619	-0.0226415	0.981936	NA
ENSSSCG00000003233.4	52.1648	-0.267296	0.256052	-1.04391	0.296526	0.52622
ENSSSCG00000003234.4	2.78848	0.467031	0.554477	0.842293	0.399624	NA
ENSSSCG00000003235.5	112.089	-0.0141451	0.138267	-0.102303	0.918516	0.951448
ENSSSCG00000003236.5	123.542	0.603981	0.203043	2.97464	0.00293334	0.224589
ENSSSCG00000003238.4	2.22945	-0.176208	0.637533	-0.27639	0.782249	NA
ENSSSCG00000003239.3	0.99455	0.70257	0.96891	0.725113	0.468382	NA
ENSSSCG00000003240.4	7.72892	-0.549369	0.492489	-1.11549	0.264639	NA
ENSSSCG00000003241.4	33.7271	-0.442686	0.355474	-1.24534	0.213007	0.477021
ENSSSCG00000003247.4	0.235074	-0.376741	2.23567	-0.168514	0.866179	NA
ENSSSCG00000003248.4	0.957427	-0.684316	0.951816	-0.718958	0.472167	NA
ENSSSCG00000003251.4	6.68334	0.0172736	0.518122	0.0333388	0.973404	NA
ENSSSCG00000003253.4	205.095	0.543744	0.207504	2.6204	0.00878269	0.281397
ENSSSCG00000003255.4	3.80404	-0.209542	0.42103	-0.497689	0.618703	NA
ENSSSCG00000003256.4	1.55948	-0.501894	0.700234	-0.716752	0.473527	NA
ENSSSCG00000003257.4	0.281849	0.55716	1.86458	0.298813	0.765083	NA
ENSSSCG00000003259.4	33.0144	0.113432	0.173209	0.654884	0.512542	0.681161
ENSSSCG00000003261.4	443.321	0.341748	0.209579	1.63064	0.102966	0.407665
ENSSSCG00000003262.4	186.659	0.44094	0.162451	2.71429	0.00664179	0.264903
ENSSSCG00000003263.4	504.663	0.287113	0.184749	1.55407	0.120167	0.417715
ENSSSCG00000003264.4	197.385	0.295566	0.166712	1.77292	0.0762419	0.390545
ENSSSCG00000003265.4	123.966	0.220116	0.200306	1.0989	0.271813	0.511782
ENSSSCG00000003266.4	7.00005	-0.0605371	0.406829	-0.148802	0.88171	NA
ENSSSCG00000003267.4	458.394	0.339479	0.211864	1.60234	0.10908	0.411575
ENSSSCG00000003268.4	261.619	0.46243	0.185609	2.49142	0.0127235	0.305732
ENSSSCG00000003269.3	63.7251	0.398577	0.180136	2.21264	0.0269225	0.335016
ENSSSCG00000003271.4	21.2695	0.148283	0.273465	0.542238	0.587654	0.734259
ENSSSCG00000003272.4	6.15236	0.181673	0.406561	0.446853	0.654981	NA
ENSSSCG00000003275.4	0.149811	-0.0639113	3.025	-0.0211277	0.983144	NA
ENSSSCG00000003277.5	0.241517	-0.973381	2.65322	-0.366867	0.713718	NA
ENSSSCG00000003278.4	46.2048	-0.164542	0.819024	-0.2009	0.840777	0.905174
ENSSSCG00000003282.5	37.4279	-0.0986273	0.313856	-0.314244	0.753336	0.848413
ENSSSCG00000003284.3	0.330073	-0.686145	1.63707	-0.419129	0.675122	NA
ENSSSCG00000003286.3	0.556347	1.71814	1.3579	1.26529	0.205766	NA
ENSSSCG00000003288.4	103.577	0.500969	0.229242	2.18533	0.0288648	0.341431
ENSSSCG00000003289.4	521.6	0.246239	0.213476	1.15348	0.248715	0.499795
ENSSSCG00000003301.4	488.616	0.343637	0.156752	2.19223	0.0283628	0.339242
ENSSSCG00000003302.4	738.558	0.350614	0.281899	1.24376	0.213589	0.477397
ENSSSCG00000003303.4	2.49132	-0.323841	0.582452	-0.555997	0.578213	NA
ENSSSCG00000003306.4	0.0372655	0.508554	3.02619	0.168051	0.866543	NA
ENSSSCG00000003307.5	0	NA	NA	NA	NA	NA
ENSSSCG00000003311.4	0	NA	NA	NA	NA	NA
ENSSSCG00000003314.5	0.0318336	0.508554	3.02619	0.168051	0.866543	NA
ENSSSCG00000003315.5	0	NA	NA	NA	NA	NA
ENSSSCG00000003317.4	115.254	0.299071	0.217453	1.37533	0.169028	0.448553
ENSSSCG00000003318.4	122.835	-0.504442	0.441435	-1.14273	0.253149	0.502185
ENSSSCG00000003322.4	25.983	-0.320975	0.302919	-1.05961	0.289324	0.521481
ENSSSCG00000003324.4	34.1652	-0.215213	0.25059	-0.858826	0.390436	0.593508
ENSSSCG00000003325.4	0	NA	NA	NA	NA	NA
ENSSSCG00000003326.4	61.077	-0.298583	0.197959	-1.50831	0.131475	0.423376
ENSSSCG00000003329.4	68.8644	0.248827	0.2223	1.11933	0.262999	0.507051
ENSSSCG00000003331.5	1.01553	0.15537	0.963977	0.161176	0.871955	NA
ENSSSCG00000003332.4	781.165	0.323458	0.165767	1.95128	0.0510238	0.365646
ENSSSCG00000003333.3	0.95767	0.0308624	0.955645	0.0322948	0.974237	NA
ENSSSCG00000003334.4	124.485	0.358268	0.21775	1.64532	0.0999046	0.405469
ENSSSCG00000003336.4	0.113038	0.220259	3.02619	0.0727843	0.941978	NA
ENSSSCG00000003338.4	100.819	0.51242	0.247804	2.06785	0.0386544	0.349814
ENSSSCG00000003339.4	532.635	0.378608	0.233448	1.6218	0.104845	0.407665
ENSSSCG00000003341.3	150.837	0.213791	0.245644	0.870329	0.384121	0.587879
ENSSSCG00000003342.4	541.615	0.210056	0.127068	1.6531	0.09831	0.404278
ENSSSCG00000003343.4	410.278	0.439486	0.225542	1.94857	0.0513464	0.365646
ENSSSCG00000003344.3	39.37	0.255014	0.267527	0.95323	0.340474	0.560039
ENSSSCG00000003346.3	0	NA	NA	NA	NA	NA
ENSSSCG00000003348.4	585.952	0.374957	0.15517	2.41643	0.0156737	0.309643
ENSSSCG00000003350.4	456.935	0.458688	0.16988	2.70008	0.00693232	0.268053
ENSSSCG00000003351.4	14.1901	0.0427509	0.234368	0.182409	0.855262	0.914027
ENSSSCG00000003352.4	211.265	0.13705	0.11199	1.22377	0.221038	0.481857
ENSSSCG00000003353.4	2366.91	0.190078	0.151108	1.25789	0.20843	0.474341
ENSSSCG00000003354.4	889.727	0.0461407	0.104746	0.440503	0.659573	0.78346
ENSSSCG00000003356.4	3.29613	-0.253179	0.554648	-0.456469	0.648053	NA
ENSSSCG00000003357.2	0	NA	NA	NA	NA	NA
ENSSSCG00000003359.4	688.996	0.413059	0.245832	1.68025	0.0929086	0.399647
ENSSSCG00000003360.4	116.384	0.0956808	0.148348	0.644976	0.518943	0.68626
ENSSSCG00000003362.4	154.229	0.0135408	0.111428	0.12152	0.903279	0.942194
ENSSSCG00000003366.4	1.36464	-0.752044	0.851785	-0.882904	0.377288	NA
ENSSSCG00000003368.4	2.2378	-0.166477	0.589238	-0.282528	0.777538	NA
ENSSSCG00000003369.4	3928.93	0.0163171	0.103734	0.157298	0.87501	0.925097
ENSSSCG00000003370.3	0	NA	NA	NA	NA	NA
ENSSSCG00000003371.4	24.77	-0.25977	0.330009	-0.787163	0.431187	0.62432
ENSSSCG00000003374.4	59.7373	0.145521	0.289467	0.502721	0.615161	0.754179
ENSSSCG00000003376.4	35.417	0.158429	0.181737	0.871751	0.383344	0.587345
ENSSSCG00000003377.4	59.78	0.4764	0.277321	1.71787	0.0858208	0.396953
ENSSSCG00000003379.4	385.458	0.135941	0.251539	0.540439	0.588895	0.735314
ENSSSCG00000003382.4	13.7816	0.488878	0.378975	1.29	0.19705	0.468639
ENSSSCG00000003383.4	168.592	0.193092	0.226485	0.852559	0.393904	0.596155
ENSSSCG00000003384.4	936.673	0.311324	0.138551	2.24701	0.0246396	0.332757
ENSSSCG00000003385.4	2744.58	0.329591	0.194181	1.69734	0.0896325	0.398772
ENSSSCG00000003386.5	8.71845	-0.376617	0.455925	-0.826049	0.408776	0.607276
ENSSSCG00000003388.4	0	NA	NA	NA	NA	NA
ENSSSCG00000003390.4	0	NA	NA	NA	NA	NA
ENSSSCG00000003391.4	0	NA	NA	NA	NA	NA
ENSSSCG00000003393.4	42.2964	0.588566	0.278774	2.11127	0.0347493	0.346374
ENSSSCG00000003395.5	104.291	0.0215456	0.147243	0.146327	0.883663	0.930139
ENSSSCG00000003396.4	670.226	0.355791	0.18837	1.88879	0.0589202	0.370299
ENSSSCG00000003398.4	1007.03	0.232304	0.157457	1.47535	0.14012	0.430161
ENSSSCG00000003399.4	3.18451	0.198039	0.519319	0.381345	0.702948	NA
ENSSSCG00000003400.4	591.253	-0.449059	0.21245	-2.11371	0.0345396	0.346095
ENSSSCG00000003401.4	1198.38	-0.0962493	0.141517	-0.680123	0.496426	0.66983
ENSSSCG00000003402.4	583.527	0.391507	0.191866	2.04052	0.0412986	0.353481
ENSSSCG00000003403.4	17.7516	-0.0519931	0.361731	-0.143734	0.88571	0.931491
ENSSSCG00000003404.4	791.993	0.383775	0.146523	2.61922	0.00881311	0.281397
ENSSSCG00000003405.4	378.647	0.384504	0.208778	1.84169	0.0655211	0.377571
ENSSSCG00000003407.4	13.5266	0.1317	0.329932	0.399174	0.689765	0.804446
ENSSSCG00000003410.5	1119.71	0.282432	0.134917	2.09339	0.0363147	0.34649
ENSSSCG00000003412.4	368.027	0.113408	0.113263	1.00129	0.316688	0.543741
ENSSSCG00000003413.4	1679.95	0.335039	0.187619	1.78574	0.0741408	0.389416
ENSSSCG00000003414.4	13.839	-0.533161	0.446587	-1.19386	0.232534	0.488891
ENSSSCG00000003417.4	13.088	0.258378	0.56315	0.458808	0.646372	0.774515
ENSSSCG00000003419.4	378.682	0.390912	0.219491	1.78099	0.0749141	0.389909
ENSSSCG00000003421.4	392.091	0.522691	0.190025	2.75064	0.00594792	0.257512
ENSSSCG00000003423.4	0.23069	0.205474	1.70443	0.120553	0.904045	NA
ENSSSCG00000003428.4	1233.95	0.0219364	0.348776	0.0628955	0.94985	0.969501
ENSSSCG00000003429.4	179.463	0.00337074	0.205002	0.0164425	0.986881	0.991522
ENSSSCG00000003431.4	0.0324217	0.508553	3.02619	0.168051	0.866543	NA
ENSSSCG00000003432.4	541.02	0.38758	0.207004	1.87233	0.0611606	0.3736
ENSSSCG00000003433.4	2706.42	0.476254	0.218661	2.17805	0.0294026	0.342799
ENSSSCG00000003434.4	958.158	0.293936	0.187205	1.57013	0.116385	0.417061
ENSSSCG00000003435.4	81.4153	0.134688	0.258043	0.521958	0.601699	0.74391
ENSSSCG00000003438.4	2142.62	0.168151	0.111756	1.50463	0.13242	0.42482
ENSSSCG00000003439.4	1773.93	0.324614	0.227276	1.42828	0.153212	0.437855
ENSSSCG00000003440.4	0	NA	NA	NA	NA	NA
ENSSSCG00000003441.4	0	NA	NA	NA	NA	NA
ENSSSCG00000003442.4	0	NA	NA	NA	NA	NA
ENSSSCG00000003444.4	0	NA	NA	NA	NA	NA
ENSSSCG00000003448.4	0	NA	NA	NA	NA	NA
ENSSSCG00000003449.4	0	NA	NA	NA	NA	NA
ENSSSCG00000003451.5	7.05283	-0.305337	0.426437	-0.71602	0.473979	NA
ENSSSCG00000003455.4	22.9492	-0.494858	0.27597	-1.79316	0.0729473	0.388269
ENSSSCG00000003458.4	681.853	0.241956	0.211268	1.14525	0.252104	0.501579
ENSSSCG00000003459.4	6.70553	1.2073	0.562535	2.14618	0.0318587	NA
ENSSSCG00000003460.4	100.938	0.0894075	0.201658	0.443361	0.657505	0.781821
ENSSSCG00000003461.3	5509.24	-0.160303	0.223338	-0.71776	0.472905	0.65248
ENSSSCG00000003463.4	2792.16	0.370304	0.237255	1.56078	0.118575	0.417715
ENSSSCG00000003464.4	410.819	0.319938	0.129688	2.46698	0.013626	0.305732
ENSSSCG00000003465.4	209.937	0.278925	0.249926	1.11603	0.264409	0.507643
ENSSSCG00000003466.4	262.204	0.156588	0.290038	0.539887	0.589275	0.735438
ENSSSCG00000003468.4	562.159	0.451154	0.197842	2.28037	0.0225855	0.325332
ENSSSCG00000003470.4	177.59	0.549375	0.278393	1.97338	0.0484521	0.363613
ENSSSCG00000003471.4	716.018	0.239488	0.207958	1.15162	0.249479	0.50034
ENSSSCG00000003472.4	8.12479	-0.29105	0.363996	-0.799598	0.423943	0.618176
ENSSSCG00000003473.4	3.69801	-0.223488	0.437095	-0.511304	0.609138	NA
ENSSSCG00000003476.4	1.60046	0.126685	0.666381	0.190109	0.849224	NA
ENSSSCG00000003477.4	719.361	0.368584	0.190286	1.937	0.0527458	0.366013
ENSSSCG00000003478.4	39.8762	0.197899	0.254607	0.77727	0.436999	0.62803
ENSSSCG00000003479.4	9.2015	-0.443911	0.344002	-1.29043	0.196901	0.468639
ENSSSCG00000003481.5	0.0372655	0.508554	3.02619	0.168051	0.866543	NA
ENSSSCG00000003482.5	0.0310652	0.508553	3.02619	0.168051	0.866543	NA
ENSSSCG00000003483.5	5.71826	0.0990496	0.554156	0.178739	0.858142	NA
ENSSSCG00000003484.5	1.04848	1.0621	1.07422	0.988726	0.322797	NA
ENSSSCG00000003485.4	449.137	0.401619	0.139193	2.88534	0.00390997	0.232673
ENSSSCG00000003486.4	1362.25	0.229803	0.130236	1.76452	0.0776441	0.391673
ENSSSCG00000003488.4	4947.64	0.436775	0.196437	2.22348	0.0261832	0.334902
ENSSSCG00000003489.4	688.975	0.444681	0.169627	2.62153	0.00875364	0.281397
ENSSSCG00000003491.4	3073.71	0.430228	0.24615	1.74783	0.0804936	0.393001
ENSSSCG00000003492.4	150.432	0.0328024	0.161712	0.202845	0.839256	0.90438
ENSSSCG00000003493.4	573.436	0.0708296	0.0850696	0.832608	0.405066	0.604732
ENSSSCG00000003494.4	0	NA	NA	NA	NA	NA
ENSSSCG00000003495.3	0	NA	NA	NA	NA	NA
ENSSSCG00000003498.4	1.41526	1.16941	0.816208	1.43273	0.151934	NA
ENSSSCG00000003499.4	0	NA	NA	NA	NA	NA
ENSSSCG00000003505.4	4840.84	0.4502	0.18077	2.49046	0.0127578	0.305732
ENSSSCG00000003506.4	3935.47	0.300366	0.243341	1.23434	0.217076	0.48016
ENSSSCG00000003508.4	0.200116	-0.400956	2.33135	-0.171985	0.86345	NA
ENSSSCG00000003509.4	0.0512738	-0.0685186	3.02619	-0.0226419	0.981936	NA
ENSSSCG00000003511.4	895.419	-0.337192	0.229977	-1.4662	0.142594	0.430915
ENSSSCG00000003512.4	634.805	-0.271395	0.218002	-1.24492	0.21316	0.477021
ENSSSCG00000003513.4	3644.13	0.375184	0.225101	1.66674	0.095567	0.401797
ENSSSCG00000003514.4	1693.62	0.27961	0.21681	1.28966	0.19717	0.468639
ENSSSCG00000003520.5	2161.77	-0.154824	0.1442	-1.07367	0.28297	0.517891
ENSSSCG00000003521.4	13.8157	0.183968	0.245394	0.749682	0.453446	0.638956
ENSSSCG00000003523.4	0.175256	0.516118	2.86847	0.179928	0.857209	NA
ENSSSCG00000003524.4	4257.07	0.407572	0.200147	2.03637	0.0417135	0.353481
ENSSSCG00000003527.4	6.86424	-0.215777	0.442882	-0.487211	0.626109	NA
ENSSSCG00000003529.3	0	NA	NA	NA	NA	NA
ENSSSCG00000003530.4	0.0686846	-0.0685186	3.02619	-0.0226419	0.981936	NA
ENSSSCG00000003531.4	271.735	-0.0697564	0.14825	-0.470533	0.637974	0.768803
ENSSSCG00000003532.4	320.208	-0.137066	0.201794	-0.679238	0.496987	0.670079
ENSSSCG00000003539.4	14.1233	-0.043637	0.33906	-0.1287	0.897595	0.93888
ENSSSCG00000003541.4	3.56938	0.756343	0.496259	1.52409	0.127486	NA
ENSSSCG00000003543.4	578.108	0.235613	0.179964	1.30922	0.19046	0.463465
ENSSSCG00000003546.2	5.90455	1.06743	0.616219	1.73223	0.0832333	NA
ENSSSCG00000003547.4	20.3972	0.0947882	0.550423	0.17221	0.863273	0.918041
ENSSSCG00000003549.4	518.206	0.280964	0.143519	1.95768	0.0502674	0.365574
ENSSSCG00000003551.4	356.515	0.176089	0.355068	0.49593	0.619944	0.757086
ENSSSCG00000003552.4	12.5927	-0.187359	0.297872	-0.628992	0.529354	0.693883
ENSSSCG00000003553.4	663.726	0.0241232	0.140169	0.172101	0.863358	0.918041
ENSSSCG00000003554.4	168.735	0.143745	0.210705	0.682213	0.495104	0.668994
ENSSSCG00000003555.4	1863.75	0.124451	0.182658	0.681332	0.495661	0.669143
ENSSSCG00000003557.4	0.220282	-0.478161	1.71707	-0.278474	0.780648	NA
ENSSSCG00000003558.4	446.031	0.510593	0.170398	2.99648	0.00273117	0.224589
ENSSSCG00000003559.4	708.715	0.0475834	0.118611	0.401174	0.688292	0.803526
ENSSSCG00000003561.4	137.663	0.189332	0.164204	1.15303	0.2489	0.499795
ENSSSCG00000003564.4	401.585	0.316304	0.178711	1.76992	0.0767412	0.391063
ENSSSCG00000003565.4	1172.55	0.28624	0.406924	0.703424	0.481792	0.659107
ENSSSCG00000003566.4	1201.51	0.223852	0.136936	1.63472	0.102108	0.407665
ENSSSCG00000003567.4	78.5727	0.184684	0.221447	0.833986	0.404289	0.604229
ENSSSCG00000003569.4	44.7028	0.380323	0.232715	1.63428	0.102199	0.407665
ENSSSCG00000003570.4	676.22	0.310664	0.188234	1.65041	0.0988587	0.40447
ENSSSCG00000003572.4	96.3627	0.602877	0.371669	1.62208	0.104786	0.407665
ENSSSCG00000003573.5	168.511	0.458884	0.188581	2.43335	0.01496	0.309515
ENSSSCG00000003575.3	4.08575	-0.76504	0.462275	-1.65495	0.0979354	NA
ENSSSCG00000003576.3	0.198584	-0.37901	2.33242	-0.162497	0.870915	NA
ENSSSCG00000003577.4	224.098	0.241924	0.155003	1.56077	0.118578	0.417715
ENSSSCG00000003578.4	408.72	0.3696	0.164304	2.24948	0.0244817	0.332757
ENSSSCG00000003580.4	456.801	0.190321	0.0743376	2.56023	0.0104603	0.290346
ENSSSCG00000003582.4	5420.25	0.33582	0.192905	1.74086	0.0817088	0.393512
ENSSSCG00000003583.4	205.594	0.298673	0.116402	2.56587	0.0102918	0.288374
ENSSSCG00000003584.4	151.531	0.485827	0.173719	2.79662	0.00516396	0.24737
ENSSSCG00000003585.2	0	NA	NA	NA	NA	NA
ENSSSCG00000003586.4	1554.5	-0.255305	0.213174	-1.19764	0.231058	0.488227
ENSSSCG00000003589.4	729.556	0.066567	0.133075	0.500224	0.616918	0.755205
ENSSSCG00000003590.4	110.66	0.577923	0.369758	1.56298	0.118058	0.417715
ENSSSCG00000003591.4	1683.49	0.0175918	0.0734879	0.239384	0.810808	0.885563
ENSSSCG00000003592.4	519.633	0.317966	0.195407	1.6272	0.103695	0.407665
ENSSSCG00000003596.4	253.066	0.310092	0.118555	2.6156	0.00890704	0.281397
ENSSSCG00000003599.4	0.690643	-0.865855	1.37276	-0.63074	0.528211	NA
ENSSSCG00000003600.4	622.951	0.531575	0.181933	2.92181	0.00348002	0.23117
ENSSSCG00000003601.3	0.973608	-0.388742	0.820268	-0.473921	0.635556	NA
ENSSSCG00000003603.4	290.752	0.104497	0.189097	0.552609	0.580531	0.728854
ENSSSCG00000003604.4	5.9714	-0.0702843	0.494407	-0.142159	0.886955	NA
ENSSSCG00000003606.4	0.0282652	-0.0685186	3.02619	-0.0226419	0.981936	NA
ENSSSCG00000003608.4	84.1949	0.249654	0.232675	1.07297	0.283284	0.518011
ENSSSCG00000003610.4	51.8358	0.110898	0.22986	0.48246	0.629479	0.763831
ENSSSCG00000003612.4	1038.07	0.312177	0.232477	1.34283	0.179326	0.454979
ENSSSCG00000003613.4	614.878	0.0733519	0.0803884	0.912469	0.361522	0.572956
ENSSSCG00000003616.3	160.388	0.417434	0.185442	2.25102	0.024384	0.332757
ENSSSCG00000003617.5	1918.85	0.365774	0.158094	2.31365	0.0206868	0.319383
ENSSSCG00000003619.4	6.14153	-0.436666	0.434094	-1.00592	0.314452	NA
ENSSSCG00000003620.4	22.6072	0.0775582	0.246894	0.314136	0.753418	0.848413
ENSSSCG00000003621.4	156.973	0.156792	0.123396	1.27065	0.203854	0.470882
ENSSSCG00000003622.4	8.93427	0.25157	0.325163	0.773675	0.439123	0.629985
ENSSSCG00000003623.4	0	NA	NA	NA	NA	NA
ENSSSCG00000003627.4	473.365	-0.101955	0.101103	-1.00843	0.313248	0.540958
ENSSSCG00000003628.4	30.5761	-0.277048	0.384043	-0.721398	0.470665	0.650901
ENSSSCG00000003630.4	730.198	0.0384955	0.0771245	0.499135	0.617684	0.755694
ENSSSCG00000003632.2	0	NA	NA	NA	NA	NA
ENSSSCG00000003633.3	0.106266	-0.357054	3.02619	-0.117988	0.906077	NA
ENSSSCG00000003634.4	329.419	0.383636	0.239647	1.60084	0.109413	0.412068
ENSSSCG00000003637.4	859.138	0.339893	0.14084	2.41333	0.0158076	0.309754
ENSSSCG00000003640.4	2.67786	-0.171318	0.605052	-0.283146	0.777065	NA
ENSSSCG00000003642.4	539.558	0.166389	0.101194	1.64426	0.100122	0.405469
ENSSSCG00000003643.4	939.601	0.238864	0.104012	2.29652	0.0216463	0.321769
ENSSSCG00000003644.4	16.9858	0.175386	0.302193	0.580376	0.561661	0.717414
ENSSSCG00000003645.4	289.679	-0.295842	0.260733	-1.13465	0.25652	0.503664
ENSSSCG00000003646.3	0.0633056	0.791489	3.02589	0.261572	0.793651	NA
ENSSSCG00000003648.4	785.557	-0.38121	0.250411	-1.52234	0.127925	0.421193
ENSSSCG00000003650.2	9.56601	0.0111152	0.322309	0.0344861	0.97249	0.98292
ENSSSCG00000003651.4	32.8192	-0.106489	0.190557	-0.558828	0.576279	0.726033
ENSSSCG00000003652.4	506.507	-0.114297	0.233641	-0.4892	0.6247	0.760666
ENSSSCG00000003653.4	930.575	0.221159	0.189628	1.16628	0.243501	0.497796
ENSSSCG00000003654.4	7143.48	-0.141348	0.139142	-1.01585	0.309701	0.537775
ENSSSCG00000003655.3	65.3407	0.191136	0.279454	0.683965	0.493997	0.668111
ENSSSCG00000003659.3	0.42772	0.103648	2.53456	0.040894	0.96738	NA
ENSSSCG00000003660.3	797.465	-0.018663	0.0948447	-0.196775	0.844004	0.907134
ENSSSCG00000003662.3	4.74054	0.110822	0.419603	0.264111	0.791694	NA
ENSSSCG00000003663.4	38.5333	0.24593	0.225919	1.08857	0.276342	0.514258
ENSSSCG00000003664.4	665.32	0.223743	0.163506	1.36841	0.171183	0.449606
ENSSSCG00000003666.4	2.7874	-0.621474	0.826606	-0.751839	0.452148	NA
ENSSSCG00000003667.4	295.5	-0.0981007	0.120698	-0.812781	0.416344	0.613546
ENSSSCG00000003669.4	10747.9	0.258779	0.278143	0.930381	0.352174	0.566802
ENSSSCG00000003670.4	244.212	-0.411633	0.311462	-1.32162	0.186296	0.461194
ENSSSCG00000003672.4	1280.27	-0.0325628	0.0802472	-0.405781	0.684904	0.801294
ENSSSCG00000003673.4	1327.6	-0.238538	0.128539	-1.85576	0.0634881	0.375049
ENSSSCG00000003679.4	413.348	0.360036	0.141201	2.54981	0.0107782	0.29423
ENSSSCG00000003680.5	521.497	-0.282545	0.263256	-1.07327	0.283148	0.517891
ENSSSCG00000003682.4	586.384	-0.421948	0.37596	-1.12232	0.261725	0.506396
ENSSSCG00000003684.4	23.9652	-0.270192	0.193455	-1.39666	0.162515	0.445072
ENSSSCG00000003687.4	124.186	-0.0519861	0.223655	-0.232439	0.816197	0.889032
ENSSSCG00000003690.4	7.99219	-0.258105	0.372996	-0.691977	0.488951	0.663887
ENSSSCG00000003691.3	3310.85	0.173939	0.0649086	2.67975	0.00736769	0.271494
ENSSSCG00000003693.4	257.635	-0.106028	0.278725	-0.380404	0.703645	0.814049
ENSSSCG00000003694.4	186.545	0.227621	0.143132	1.59029	0.11177	0.413503
ENSSSCG00000003697.4	4.40705	-0.0389748	0.497068	-0.0784093	0.937502	NA
ENSSSCG00000003699.4	149.051	-0.240108	0.141485	-1.69706	0.0896859	0.398772
ENSSSCG00000003700.4	177.18	-0.35314	0.29005	-1.21751	0.223409	0.483308
ENSSSCG00000003701.4	209.588	0.0870714	0.136969	0.635702	0.524971	0.691529
ENSSSCG00000003702.4	242.528	-0.0540056	0.125911	-0.42892	0.667981	0.788578
ENSSSCG00000003703.2	0	NA	NA	NA	NA	NA
ENSSSCG00000003704.2	0.137918	-0.0723157	3.02615	-0.023897	0.980935	NA
ENSSSCG00000003705.4	194.536	0.241518	0.218268	1.10652	0.2685	0.509683
ENSSSCG00000003707.4	548.159	0.227777	0.108611	2.09718	0.0359772	0.34649
ENSSSCG00000003708.4	51.2399	-0.31833	0.329417	-0.966342	0.333873	0.555142
ENSSSCG00000003709.4	119.774	-0.124775	0.268662	-0.464431	0.642339	0.771868
ENSSSCG00000003710.4	760.703	0.117454	0.107361	1.09401	0.273952	0.512848
ENSSSCG00000003711.4	148.56	-0.0140818	0.257645	-0.0546559	0.956413	0.973468
ENSSSCG00000003712.4	3049.94	-0.166966	0.18367	-0.909052	0.363323	0.57355
ENSSSCG00000003713.4	166.01	-0.115961	0.242912	-0.477379	0.633092	0.765743
ENSSSCG00000003715.4	46.3864	-0.186369	0.20526	-0.907964	0.363897	0.574147
ENSSSCG00000003716.4	302.023	-0.0762526	0.20602	-0.370122	0.711292	0.819066
ENSSSCG00000003717.4	0	NA	NA	NA	NA	NA
ENSSSCG00000003718.4	86.8556	0.147468	0.125837	1.1719	0.241237	0.495263
ENSSSCG00000003719.4	17.6443	0.0189034	0.217113	0.0870668	0.930618	0.958569
ENSSSCG00000003721.4	9.16555	-0.652208	0.35034	-1.86164	0.0626534	0.374257
ENSSSCG00000003722.5	1548.4	-0.0941305	0.17544	-0.53654	0.591586	0.737201
ENSSSCG00000003726.3	0.0376224	-0.0685173	3.02619	-0.0226415	0.981936	NA
ENSSSCG00000003728.4	876.191	-0.402725	0.300546	-1.33998	0.180252	0.455615
ENSSSCG00000003729.5	509.772	-0.387306	0.246637	-1.57035	0.116334	0.416982
ENSSSCG00000003730.4	278.449	-0.250419	0.251006	-0.99766	0.318444	0.545432
ENSSSCG00000003731.4	453.449	-0.0443951	0.138307	-0.320989	0.748219	0.844561
ENSSSCG00000003732.4	0.708605	-0.763333	1.22079	-0.625276	0.53179	NA
ENSSSCG00000003733.4	0.270931	0.247522	1.37423	0.180117	0.857061	NA
ENSSSCG00000003736.4	2.47189	-0.519759	0.545287	-0.953185	0.340496	NA
ENSSSCG00000003737.4	0.0855261	0.508554	3.02619	0.168051	0.866543	NA
ENSSSCG00000003738.4	371.467	0.0653515	0.0973534	0.671282	0.502041	0.673706
ENSSSCG00000003740.4	3.13233	-0.477553	0.570622	-0.836898	0.40265	NA
ENSSSCG00000003741.4	66.887	-0.435039	0.386	-1.12704	0.259724	0.504962
ENSSSCG00000003743.5	602.94	-0.390123	0.33514	-1.16406	0.2444	0.498262
ENSSSCG00000003744.4	913.965	-0.132407	0.258037	-0.513132	0.607859	0.748608
ENSSSCG00000003746.3	2.95698	1.07183	0.810867	1.32183	0.186223	NA
ENSSSCG00000003747.4	167.988	-0.0258635	0.180024	-0.143667	0.885763	0.931491
ENSSSCG00000003748.4	0.404026	-1.46332	1.51753	-0.964274	0.334909	NA
ENSSSCG00000003749.4	295.053	-0.272766	0.255885	-1.06597	0.286437	0.519936
ENSSSCG00000003753.4	4.04742	0.155474	0.611954	0.254062	0.799448	NA
ENSSSCG00000003754.4	0	NA	NA	NA	NA	NA
ENSSSCG00000003755.4	79.07	-0.244805	0.516468	-0.473999	0.635501	0.767423
ENSSSCG00000003756.3	1.27771	0.824736	0.802981	1.02709	0.304377	NA
ENSSSCG00000003757.4	296.081	-0.283011	0.368752	-0.767484	0.442794	0.632151
ENSSSCG00000003758.4	0.417721	-0.401362	1.3084	-0.306758	0.759027	NA
ENSSSCG00000003760.4	17.8038	-0.386573	0.325489	-1.18767	0.234965	0.490542
ENSSSCG00000003761.4	1241.09	-0.321497	0.262036	-1.22692	0.219854	0.481228
ENSSSCG00000003762.4	264.683	-0.264669	0.281957	-0.938687	0.347892	0.564588
ENSSSCG00000003763.4	359.56	-0.124696	0.328554	-0.37953	0.704294	0.814609
ENSSSCG00000003766.4	280.06	-0.863939	0.412545	-2.09417	0.036245	0.34649
ENSSSCG00000003768.4	11.1735	-0.327236	0.374834	-0.873016	0.382654	0.587087
ENSSSCG00000003770.4	306.643	-0.114827	0.165066	-0.695641	0.486653	0.66228
ENSSSCG00000003771.4	764.223	-0.297042	0.196107	-1.51469	0.12985	0.422436
ENSSSCG00000003772.4	462.292	-0.488217	0.349935	-1.39516	0.162967	0.445152
ENSSSCG00000003773.4	6.60364	-0.3733	0.448202	-0.832885	0.40491	NA
ENSSSCG00000003775.4	382.399	-0.223569	0.225737	-0.990394	0.321981	0.548039
ENSSSCG00000003776.4	5648.37	-0.431575	0.311173	-1.38693	0.165464	0.446299
ENSSSCG00000003777.4	11.9424	-0.644046	0.432877	-1.48783	0.136796	0.427669
ENSSSCG00000003778.4	0.103622	0.223192	3.02619	0.0737536	0.941206	NA
ENSSSCG00000003779.4	62.1094	-0.0920632	0.285078	-0.322941	0.74674	0.843469
ENSSSCG00000003780.4	4152.83	-0.359935	0.188792	-1.90652	0.0565834	0.369241
[truncated: 20,886 more rows]

## Sheet: PRJEB29969
gene	baseMean	log2FoldChange	lfcSE	stat	pvalue	padj
ENSSSCG00000000002.4	8.91318	-0.0417351	0.168489	-0.247702	0.804365	0.850562
ENSSSCG00000000003.4	332.743	0.106856	0.0998787	1.06986	0.284684	0.374472
ENSSSCG00000000005.4	402.034	0.130161	0.0999432	1.30235	0.192796	0.270825
ENSSSCG00000000006.4	408.733	-0.152587	0.121327	-1.25765	0.208519	0.289016
ENSSSCG00000000007.4	130.079	0.343496	0.0741922	4.62981	3.65999e-06	1.71656e-05
ENSSSCG00000000010.4	948.741	0.109859	0.126318	0.8697	0.384464	0.479663
ENSSSCG00000000014.4	93.2856	0.154774	0.074642	2.07355	0.0381211	0.0672498
ENSSSCG00000000018.4	294.077	0.0916277	0.129012	0.710224	0.477565	0.570334
ENSSSCG00000000019.4	503.605	-0.167576	0.0581264	-2.88296	0.00393954	0.00912918
ENSSSCG00000000020.3	18.0019	-0.188164	0.158495	-1.18719	0.235152	0.318946
ENSSSCG00000000021.4	36.899	0.185575	0.195942	0.947088	0.343594	0.437809
ENSSSCG00000000022.3	139.254	-0.0353065	0.127736	-0.276403	0.782239	0.833729
ENSSSCG00000000024.4	534.747	0.727864	0.133262	5.4619	4.71065e-08	3.57019e-07
ENSSSCG00000000025.4	48.1899	0.26219	0.14085	1.86148	0.0626761	0.103816
ENSSSCG00000000026.4	0.0657733	0.617408	2.8373	0.217604	0.827738	NA
ENSSSCG00000000028.4	0.770935	-0.505488	0.716679	-0.705319	0.480612	0.573099
ENSSSCG00000000029.4	5.85361	-0.138442	0.258157	-0.536268	0.591773	0.674145
ENSSSCG00000000031.5	62.2345	0.33924	0.100474	3.37639	0.000734431	0.00202316
ENSSSCG00000000033.4	44.4442	0.66211	0.131706	5.02719	4.97708e-07	2.86003e-06
ENSSSCG00000000034.4	842.489	0.639182	0.0980104	6.52157	6.95736e-11	1.32747e-09
ENSSSCG00000000035.4	114.241	0.299208	0.176093	1.69915	0.0892906	0.140974
ENSSSCG00000000036.4	259.253	-0.084523	0.0565613	-1.49436	0.135081	0.200427
ENSSSCG00000000037.4	475.859	-0.010429	0.0727774	-0.1433	0.886053	0.913809
ENSSSCG00000000038.4	1311.92	0.418469	0.105665	3.96035	7.48401e-05	0.000257627
ENSSSCG00000000039.4	532.986	0.435598	0.0652932	6.67141	2.53357e-11	5.86657e-10
ENSSSCG00000000040.4	15.4301	-0.3741	0.18661	-2.00472	0.0449928	0.0777152
ENSSSCG00000000045.4	451.491	0.391044	0.0693545	5.63834	1.71699e-08	1.47201e-07
ENSSSCG00000000046.4	7159.93	0.573253	0.29106	1.96953	0.0488917	0.0835854
ENSSSCG00000000050.4	252.345	0.261933	0.0586206	4.46829	7.88491e-06	3.4034e-05
ENSSSCG00000000057.4	0.0159512	0.37866	2.91526	0.129889	0.896654	NA
ENSSSCG00000000058.4	1047.05	0.112896	0.0994863	1.13479	0.256463	0.343029
ENSSSCG00000000059.4	338.898	0.291248	0.0664584	4.38241	1.17374e-05	4.86375e-05
ENSSSCG00000000061.3	59.1529	0.429894	0.117836	3.64823	0.000264057	0.000808806
ENSSSCG00000000062.4	11.2556	0.80222	0.168537	4.75989	1.93695e-06	9.70789e-06
ENSSSCG00000000063.4	130.815	0.355344	0.0948991	3.74444	0.000180799	0.000573862
ENSSSCG00000000064.4	7318.06	0.497897	0.0877182	5.6761	1.37801e-08	1.20839e-07
ENSSSCG00000000066.4	142.43	0.442921	0.102051	4.34017	1.42371e-05	5.78768e-05
ENSSSCG00000000067.4	8.08003	0.0587706	0.271276	0.216645	0.828485	0.869997
ENSSSCG00000000068.4	826.022	0.0209994	0.0405755	0.51754	0.604779	0.685842
ENSSSCG00000000071.4	2923.77	-0.267728	0.0622279	-4.30237	1.68979e-05	6.74643e-05
ENSSSCG00000000072.4	318.318	-0.133286	0.0998036	-1.33548	0.181718	0.257752
ENSSSCG00000000073.2	0.307577	-0.522347	0.709894	-0.73581	0.461846	NA
ENSSSCG00000000074.4	0.232058	-0.425562	1.63149	-0.260843	0.794213	NA
ENSSSCG00000000075.3	235.497	0.343857	0.110023	3.12533	0.00177607	0.00447379
ENSSSCG00000000076.4	206.099	0.230264	0.141391	1.62856	0.103406	0.159545
ENSSSCG00000000077.4	570.096	0.262449	0.0835519	3.14115	0.00168287	0.00426522
ENSSSCG00000000078.4	152.122	-0.165986	0.0842598	-1.96994	0.0488457	0.0835146
ENSSSCG00000000079.4	33.535	0.51865	0.205678	2.52166	0.0116803	0.0238014
ENSSSCG00000000080.4	3.11068	0.511121	0.602828	0.847872	0.396509	0.491495
ENSSSCG00000000081.4	0.52492	-1.27059	0.61674	-2.06017	0.0393827	0.069191
ENSSSCG00000000082.4	0.566158	0.243871	0.648399	0.376113	0.706833	0.77197
ENSSSCG00000000084.3	14820.7	0.332341	0.0870844	3.81631	0.00013546	0.000443454
ENSSSCG00000000087.5	267.335	0.467703	0.0784854	5.95911	2.53609e-09	2.77164e-08
ENSSSCG00000000091.4	21.2686	-0.17355	0.110329	-1.57303	0.115711	0.17541
ENSSSCG00000000092.4	1.95506	1.12836	0.332484	3.39371	0.000689519	0.00191611
ENSSSCG00000000093.4	24.9155	0.281551	0.106058	2.65469	0.0079382	0.0169259
ENSSSCG00000000094.4	1320.29	0.306563	0.0947938	3.234	0.0012207	0.00319672
ENSSSCG00000000095.4	377.07	0.229269	0.0570867	4.01614	5.91583e-05	0.000208961
ENSSSCG00000000097.4	651.78	0.44474	0.0751707	5.9164	3.29065e-09	3.46913e-08
ENSSSCG00000000103.4	0.349939	-0.672437	0.657121	-1.02331	0.306162	NA
ENSSSCG00000000104.4	2904.87	-0.322266	0.0841384	-3.83018	0.000128047	0.000421635
ENSSSCG00000000105.4	137.254	0.095897	0.129401	0.741083	0.458643	0.551975
ENSSSCG00000000106.3	0.379691	-0.105459	1.02172	-0.103217	0.917791	NA
ENSSSCG00000000107.4	214.563	-0.169147	0.100184	-1.68836	0.0913421	0.143822
ENSSSCG00000000108.4	219.205	0.0938661	0.089351	1.05053	0.293474	0.38399
ENSSSCG00000000110.4	81.5915	0.0258687	0.0871282	0.296904	0.76654	0.822243
ENSSSCG00000000111.4	30.8097	0.689772	0.169067	4.07987	4.50618e-05	0.000163392
ENSSSCG00000000113.4	1.55635	0.338703	0.39448	0.858608	0.390557	0.485953
ENSSSCG00000000114.4	167.381	0.451336	0.100396	4.49555	6.93887e-06	3.03793e-05
ENSSSCG00000000116.4	383.742	0.513504	0.0819554	6.26565	3.71263e-10	5.42255e-09
ENSSSCG00000000117.4	10.934	-0.399842	0.268277	-1.49041	0.136117	0.201732
ENSSSCG00000000118.4	205.638	0.23227	0.181006	1.28322	0.199416	0.278259
ENSSSCG00000000119.4	1863.69	0.529335	0.0796805	6.64321	3.06921e-11	6.83487e-10
ENSSSCG00000000120.4	74.724	0.380076	0.0848474	4.47953	7.48085e-06	3.24452e-05
ENSSSCG00000000121.4	5.25614	-0.0409895	0.299318	-0.136943	0.891076	0.917846
ENSSSCG00000000130.4	48.3519	-0.0571479	0.126639	-0.451265	0.651798	0.725546
ENSSSCG00000000131.3	0.0414336	0.437157	2.91526	0.149955	0.8808	NA
ENSSSCG00000000132.4	7.05056	0.44833	0.200904	2.23156	0.0256437	0.0475491
ENSSSCG00000000133.4	1637.88	0.741104	0.114394	6.47851	9.26325e-11	1.67593e-09
ENSSSCG00000000135.3	10.1264	0.515846	0.321867	1.60267	0.109008	0.166776
ENSSSCG00000000136.4	113.533	-0.0870182	0.151278	-0.575221	0.565142	0.650876
ENSSSCG00000000137.5	63.8168	0.146322	0.117528	1.24499	0.213135	0.294081
ENSSSCG00000000138.5	449.752	-1.16508	0.497553	-2.34162	0.0192001	0.0368909
ENSSSCG00000000139.4	42.0508	0.329831	0.109272	3.01844	0.0025408	0.00616752
ENSSSCG00000000141.4	905.038	0.485391	0.0812431	5.97455	2.30721e-09	2.56108e-08
ENSSSCG00000000142.4	49.3335	-0.225961	0.117206	-1.92789	0.0538685	0.0909046
ENSSSCG00000000144.4	651.297	0.619083	0.121084	5.11284	3.17349e-07	1.91706e-06
ENSSSCG00000000145.4	279.853	0.265433	0.0881403	3.01149	0.0025997	0.00629104
ENSSSCG00000000146.4	120.29	0.923324	0.100908	9.15017	5.68449e-20	3.5384e-17
ENSSSCG00000000148.4	72.2779	0.114096	0.0801226	1.42402	0.154441	0.224246
ENSSSCG00000000151.4	5.34661	0.247862	0.372133	0.666058	0.505374	0.596749
ENSSSCG00000000152.4	403.826	0.125956	0.0772366	1.63079	0.102935	0.158954
ENSSSCG00000000156.4	160.904	0.0938866	0.0534195	1.75753	0.0788269	0.126491
ENSSSCG00000000157.5	8.7814	0.431696	0.288592	1.49587	0.134687	0.199975
ENSSSCG00000000158.4	411.26	0.296793	0.0735166	4.0371	5.41169e-05	0.000192917
ENSSSCG00000000159.3	0.024486	0.19901	2.91526	0.068265	0.945575	NA
ENSSSCG00000000160.4	124.856	0.0754982	0.0650744	1.16018	0.245974	0.33105
ENSSSCG00000000161.4	246.335	0.201296	0.0656425	3.06655	0.00216548	0.0053391
ENSSSCG00000000162.4	13.0623	-0.670725	0.245887	-2.72777	0.00637634	0.0139957
ENSSSCG00000000164.4	161.491	0.103535	0.164029	0.631198	0.527911	0.61758
ENSSSCG00000000167.4	233.415	-0.469785	0.0821838	-5.71628	1.08884e-08	9.85972e-08
ENSSSCG00000000169.4	133.303	-0.0924974	0.101508	-0.911233	0.362173	0.456972
ENSSSCG00000000171.4	128.127	0.0465502	0.19425	0.239641	0.810609	0.855624
ENSSSCG00000000174.3	0.251932	0.351409	0.737671	0.476376	0.633807	NA
ENSSSCG00000000175.4	295.581	-0.0908184	0.0615502	-1.47552	0.140073	0.206594
ENSSSCG00000000176.4	430.309	0.394135	0.0678304	5.81059	6.22517e-09	6.05662e-08
ENSSSCG00000000179.4	3.88475	-0.471797	0.223285	-2.11298	0.0346024	0.0618298
ENSSSCG00000000182.4	3.00511	-0.696314	0.406162	-1.71437	0.0864602	0.137093
ENSSSCG00000000183.4	0.034561	0.378758	2.91526	0.129923	0.896628	NA
ENSSSCG00000000184.4	1.27795	-1.09372	0.542904	-2.01456	0.0439503	0.076199
ENSSSCG00000000185.4	244.419	0.31942	0.0647364	4.93416	8.04955e-07	4.39888e-06
ENSSSCG00000000186.4	1.34024	-0.616741	0.342525	-1.80057	0.0717701	0.116651
ENSSSCG00000000188.4	1.48103	1.25275	0.378944	3.30589	0.000946742	0.00254055
ENSSSCG00000000189.4	183.134	0.541796	0.0898197	6.03204	1.61899e-09	1.90104e-08
ENSSSCG00000000190.4	2521.2	0.141792	0.168945	0.839277	0.401314	0.496402
ENSSSCG00000000194.4	266.26	0.966507	0.192365	5.02434	5.05157e-07	2.89915e-06
ENSSSCG00000000195.4	6.41578	-0.382438	0.236481	-1.6172	0.105834	0.16261
ENSSSCG00000000197.4	1.52884	0.551124	0.310929	1.77251	0.0763105	0.122978
ENSSSCG00000000198.4	321.746	-0.258891	0.279643	-0.925792	0.354554	0.449119
ENSSSCG00000000199.4	89.3964	0.150071	0.104744	1.43274	0.151934	0.221086
ENSSSCG00000000202.4	216.079	0.441184	0.0871382	5.06304	4.12621e-07	2.42202e-06
ENSSSCG00000000203.4	0.713775	-0.131639	0.577778	-0.227836	0.819773	0.862572
ENSSSCG00000000204.4	85.2498	0.0451106	0.0883056	0.510846	0.609459	0.690238
ENSSSCG00000000205.4	6.49382	0.128116	0.234881	0.54545	0.585444	0.668369
ENSSSCG00000000206.4	9.34324	0.253074	0.207039	1.22235	0.221575	0.303545
ENSSSCG00000000207.3	0.936466	-0.392659	0.420171	-0.934523	0.350034	0.444517
ENSSSCG00000000209.4	70.2345	-0.103743	0.126469	-0.820298	0.412046	0.506507
ENSSSCG00000000211.4	0.918584	-0.21098	0.543997	-0.387833	0.69814	0.7645
ENSSSCG00000000212.3	0.0617442	0.440077	2.46647	0.178423	0.85839	NA
ENSSSCG00000000214.4	13611.4	0.425925	0.0834903	5.10149	3.36994e-07	2.01682e-06
ENSSSCG00000000215.4	141.756	0.0693686	0.082741	0.838383	0.401816	0.496809
ENSSSCG00000000216.4	17.8388	-0.47816	0.386868	-1.23598	0.216467	0.297632
ENSSSCG00000000217.4	44.5306	0.142921	0.076703	1.8633	0.0624199	0.103477
ENSSSCG00000000220.4	74.0644	0.296899	0.147214	2.01679	0.0437177	0.0758396
ENSSSCG00000000223.4	38.8105	0.0778661	0.120274	0.647408	0.517368	0.607959
ENSSSCG00000000228.4	33.3118	-0.128525	0.13136	-0.978425	0.327864	0.420826
ENSSSCG00000000231.4	6.65018	0.0935173	0.289391	0.323152	0.74658	0.805721
ENSSSCG00000000232.5	113.134	0.27642	0.109921	2.51471	0.011913	0.0242263
ENSSSCG00000000233.5	232.164	0.572322	0.093303	6.13402	8.56884e-10	1.10316e-08
ENSSSCG00000000234.4	29.2308	-0.484667	0.149374	-3.24465	0.00117595	0.00309074
ENSSSCG00000000235.4	0.00876491	0.198325	2.91526	0.06803	0.945762	NA
ENSSSCG00000000236.4	0	NA	NA	NA	NA	NA
ENSSSCG00000000238.3	0	NA	NA	NA	NA	NA
ENSSSCG00000000239.4	0.0543053	0.246822	2.91526	0.0846653	0.932527	NA
ENSSSCG00000000240.4	0.107225	0.244709	1.49926	0.16322	0.870345	NA
ENSSSCG00000000241.4	0	NA	NA	NA	NA	NA
ENSSSCG00000000247.4	0	NA	NA	NA	NA	NA
ENSSSCG00000000248.4	0.419833	1.42415	1.40855	1.01107	0.311981	NA
ENSSSCG00000000249.4	0.0310654	0.259301	2.91526	0.0889461	0.929125	NA
ENSSSCG00000000250.4	0	NA	NA	NA	NA	NA
ENSSSCG00000000251.3	0	NA	NA	NA	NA	NA
ENSSSCG00000000252.4	1648.52	-0.47754	0.292115	-1.63477	0.102098	0.157824
ENSSSCG00000000253.4	735.81	0.284388	0.257746	1.10336	0.269869	0.358223
ENSSSCG00000000257.4	41.0536	0.386562	0.131668	2.93588	0.00332608	0.00784375
ENSSSCG00000000258.4	84.7239	0.757921	0.0918998	8.24725	1.62087e-16	2.95326e-14
ENSSSCG00000000259.4	130.336	0.0923054	0.130946	0.704915	0.480863	0.573324
ENSSSCG00000000260.4	167.39	-0.373444	0.284315	-1.31349	0.189019	0.266661
ENSSSCG00000000261.4	179.573	0.557948	0.166086	3.3594	0.000781132	0.00214102
ENSSSCG00000000262.4	221.758	0.467307	0.101358	4.61045	4.01793e-06	1.86408e-05
ENSSSCG00000000263.4	615.267	-0.302526	0.0556103	-5.44011	5.32464e-08	3.9672e-07
ENSSSCG00000000264.3	100.402	0.493622	0.0729085	6.77043	1.28402e-11	3.44659e-10
ENSSSCG00000000265.4	11.6007	0.257803	0.124279	2.07438	0.0380436	0.0671458
ENSSSCG00000000267.4	441.633	0.45749	0.0786684	5.81543	6.04782e-09	5.91597e-08
ENSSSCG00000000268.4	55.3172	0.589929	0.0926561	6.36686	1.92934e-10	3.124e-09
ENSSSCG00000000271.4	2.71205	-0.29769	0.230461	-1.29171	0.196456	0.274874
ENSSSCG00000000272.4	265.31	-0.0218205	0.0858248	-0.254245	0.799306	0.846617
ENSSSCG00000000273.4	920.994	0.445476	0.0836591	5.3249	1.0101e-07	6.94029e-07
ENSSSCG00000000274.4	3201.85	0.497384	0.0799261	6.22304	4.87602e-10	6.76567e-09
ENSSSCG00000000275.4	18.3273	0.189192	0.0930739	2.03271	0.0420817	0.0733189
ENSSSCG00000000276.4	175.38	0.735958	0.103133	7.13598	9.61021e-13	3.99422e-11
ENSSSCG00000000277.4	2.59074	-0.459352	0.244653	-1.87757	0.0604401	0.100564
ENSSSCG00000000278.4	493.534	0.234031	0.0658566	3.55365	0.000379925	0.00112033
ENSSSCG00000000279.4	0.0190721	0.318549	2.91526	0.109269	0.912989	NA
ENSSSCG00000000281.2	0	NA	NA	NA	NA	NA
ENSSSCG00000000288.4	1527.46	0.191205	0.0467211	4.09247	4.26803e-05	0.000155781
ENSSSCG00000000289.4	4.79665	0.191816	0.195803	0.979637	0.327265	0.420187
ENSSSCG00000000290.4	667.912	0.597264	0.0705372	8.46735	2.51032e-17	5.80528e-15
ENSSSCG00000000291.4	2.74329	-0.416987	0.299226	-1.39355	0.163453	0.235301
ENSSSCG00000000292.4	67.737	-0.567335	0.203593	-2.78661	0.00532623	0.0119258
ENSSSCG00000000293.5	508.965	0.105387	0.125648	0.838743	0.401613	0.496627
ENSSSCG00000000295.4	191.8	-0.131071	0.111319	-1.17744	0.239021	0.323279
ENSSSCG00000000296.4	0	NA	NA	NA	NA	NA
ENSSSCG00000000297.4	30.6703	-0.43455	0.14875	-2.92134	0.00348534	0.00818282
ENSSSCG00000000298.4	10470.2	0.783657	0.112839	6.9449	3.78725e-12	1.23311e-10
ENSSSCG00000000299.4	4.25353	0.367965	0.218936	1.6807	0.092822	0.145783
ENSSSCG00000000312.3	0	NA	NA	NA	NA	NA
ENSSSCG00000000318.3	0.00929964	0.198325	2.91526	0.0680301	0.945762	NA
ENSSSCG00000000327.2	0.00859966	0.198325	2.91526	0.0680301	0.945762	NA
ENSSSCG00000000332.2	0.00851318	0.198325	2.91526	0.0680301	0.945762	NA
ENSSSCG00000000333.3	0.127034	-0.445742	2.27949	-0.195544	0.844967	NA
ENSSSCG00000000352.4	0	NA	NA	NA	NA	NA
ENSSSCG00000000353.2	1.28137	0.383163	0.602221	0.63625	0.524613	0.614559
ENSSSCG00000000359.4	547.271	0.657574	0.0995798	6.60349	4.01581e-11	8.49206e-10
ENSSSCG00000000361.5	1501.76	0.433637	0.0643889	6.73466	1.64315e-11	4.15113e-10
ENSSSCG00000000362.4	1.69459	-1.81525	0.638702	-2.8421	0.00448177	0.0102345
ENSSSCG00000000363.4	24.2101	-0.170905	0.202941	-0.842139	0.39971	0.494715
ENSSSCG00000000364.4	178.432	-0.12779	0.0582464	-2.19395	0.0282389	0.0516711
ENSSSCG00000000365.4	93.2754	0.211141	0.0844665	2.4997	0.01243	0.0251755
ENSSSCG00000000366.4	485.932	0.178397	0.0432595	4.12388	3.72542e-05	0.000137675
ENSSSCG00000000367.4	54.3059	0.0390249	0.103857	0.375757	0.707097	0.772212
ENSSSCG00000000368.4	448.116	0.432011	0.160033	2.69951	0.00694416	0.0150687
ENSSSCG00000000370.4	44.7565	0.216258	0.103732	2.08479	0.0370884	0.0656655
ENSSSCG00000000371.4	1.67434	1.14127	0.326178	3.49892	0.000467155	0.00134911
ENSSSCG00000000376.4	348.881	0.545751	0.106906	5.10496	3.30859e-07	1.98537e-06
ENSSSCG00000000377.4	799.897	0.220212	0.0621532	3.54305	0.000395521	0.00116063
ENSSSCG00000000379.4	282.301	0.447836	0.0602022	7.43885	1.01562e-13	6.21007e-12
ENSSSCG00000000382.4	698.843	0.10686	0.0506306	2.11058	0.0348081	0.0621222
ENSSSCG00000000383.4	132.845	0.0428671	0.094296	0.454601	0.649396	0.723571
ENSSSCG00000000384.4	312.531	0.502642	0.0835268	6.01774	1.76869e-09	2.04379e-08
ENSSSCG00000000385.4	514.94	-0.18366	0.277079	-0.662845	0.50743	0.598588
ENSSSCG00000000386.4	524.54	0.421805	0.0920327	4.58321	4.57898e-06	2.10073e-05
ENSSSCG00000000393.4	575.519	-0.263527	0.0760044	-3.46726	0.000525796	0.00149689
ENSSSCG00000000394.3	356.283	0.275104	0.064262	4.28098	1.86074e-05	7.35892e-05
ENSSSCG00000000396.4	1425.14	-0.0687105	0.078982	-0.869951	0.384327	0.479558
ENSSSCG00000000398.4	1914.95	0.618074	0.312476	1.97799	0.0479303	0.0821676
ENSSSCG00000000399.4	610.607	0.0797881	0.169659	0.470287	0.63815	0.715099
ENSSSCG00000000400.3	6.83172	-0.236447	0.251962	-0.938425	0.348026	0.442371
ENSSSCG00000000401.4	529.805	-0.00656413	0.165343	-0.0397	0.968332	0.977494
ENSSSCG00000000402.4	231.327	-0.163567	0.0994276	-1.64509	0.0999514	0.15509
ENSSSCG00000000403.4	563.191	-0.170782	0.0498256	-3.4276	0.000608933	0.00171036
ENSSSCG00000000405.5	13533.3	0.474216	0.0844027	5.61849	1.92634e-08	1.62903e-07
ENSSSCG00000000406.5	1069.73	-0.00526599	0.0973266	-0.0541064	0.95685	0.968502
ENSSSCG00000000411.4	63.6195	0.0939165	0.135022	0.695563	0.486702	0.579175
ENSSSCG00000000413.4	6.20925	-1.07593	0.32231	-3.33818	0.000843277	0.00229254
ENSSSCG00000000415.3	29.5293	-0.21009	0.323505	-0.64942	0.516067	0.606991
ENSSSCG00000000418.4	2.67401	-0.0162581	0.497543	-0.0326768	0.973932	0.981305
ENSSSCG00000000419.4	6090.47	-0.484273	0.180305	-2.68585	0.00723458	0.0156176
ENSSSCG00000000431.4	175.56	0.230355	0.0583339	3.94891	7.85074e-05	0.000269019
ENSSSCG00000000433.4	28.9604	-0.1734	0.183891	-0.942949	0.345707	0.440044
ENSSSCG00000000435.4	48.4425	0.0321522	0.15199	0.211542	0.832465	0.873064
ENSSSCG00000000436.4	201.65	0.370657	0.0970794	3.81808	0.000134495	0.000440696
ENSSSCG00000000437.4	21.4741	0.620631	0.119687	5.18545	2.15492e-07	1.35532e-06
ENSSSCG00000000439.4	22.3794	-0.145036	0.165936	-0.874045	0.382094	0.477333
ENSSSCG00000000442.4	56.092	0.331164	0.289243	1.14494	0.252236	0.338126
ENSSSCG00000000443.4	93.2313	0.161739	0.159084	1.01669	0.3093	0.401002
ENSSSCG00000000444.4	1272.1	0.361107	0.0710884	5.07969	3.78056e-07	2.23953e-06
ENSSSCG00000000449.4	136.769	-0.215854	0.0977433	-2.20837	0.0272184	0.0500628
ENSSSCG00000000453.4	74.5245	0.00884194	0.094558	0.0935081	0.9255	0.944989
ENSSSCG00000000455.4	20.8305	-0.433275	0.175075	-2.4748	0.013331	0.0267718
ENSSSCG00000000456.4	28.372	-0.209382	0.184046	-1.13766	0.255262	0.34165
ENSSSCG00000000457.4	329.276	-0.856143	0.124589	-6.87174	6.34239e-12	1.89725e-10
ENSSSCG00000000458.4	332.82	-0.637462	0.0965595	-6.60175	4.06329e-11	8.58239e-10
ENSSSCG00000000462.5	98.8795	-0.126322	0.097283	-1.2985	0.194114	0.272397
ENSSSCG00000000464.4	0.187375	-0.491076	1.01121	-0.485631	0.627229	NA
ENSSSCG00000000466.4	490.249	-0.135642	0.0901192	-1.50515	0.132287	0.196978
ENSSSCG00000000469.5	83.7737	-0.3906	0.0738616	-5.28827	1.2348e-07	8.29023e-07
ENSSSCG00000000473.4	320.853	-0.310282	0.0894095	-3.47035	0.000519786	0.00148259
ENSSSCG00000000475.5	209.846	-0.253233	0.138734	-1.82531	0.0679538	0.11131
ENSSSCG00000000477.4	74.9435	-0.498928	0.119756	-4.1662	3.09724e-05	0.000116562
ENSSSCG00000000478.5	8.40566	-0.185305	0.229843	-0.806223	0.420114	0.514636
ENSSSCG00000000482.3	0.0221812	0.318549	2.91526	0.109269	0.912989	NA
ENSSSCG00000000483.4	15.6763	-0.477019	0.14401	-3.3124	0.000924982	0.0024899
ENSSSCG00000000486.4	83.2143	-0.365595	0.0832518	-4.39144	1.12601e-05	4.68319e-05
ENSSSCG00000000487.4	45.3998	0.0484152	0.114191	0.423983	0.671578	0.742593
ENSSSCG00000000488.4	538.593	-0.43546	0.0866715	-5.02425	5.05394e-07	2.89959e-06
ENSSSCG00000000492.5	41.3211	-0.754674	0.712693	-1.0589	0.289643	0.379666
ENSSSCG00000000493.4	47.9754	-0.441141	0.0946798	-4.65929	3.173e-06	1.51015e-05
ENSSSCG00000000496.4	644.2	-0.361628	0.0844102	-4.28417	1.83424e-05	7.26208e-05
ENSSSCG00000000499.4	132.078	-0.215598	0.187411	-1.1504	0.249978	0.335502
ENSSSCG00000000500.4	538.492	-0.153192	0.0702249	-2.18144	0.0291508	0.053124
ENSSSCG00000000502.4	277.561	-0.473671	0.0799782	-5.9225	3.17092e-09	3.36255e-08
ENSSSCG00000000504.4	387.772	-0.543973	0.0992271	-5.4821	4.20302e-08	3.23577e-07
ENSSSCG00000000509.4	383.118	-0.689403	0.130536	-5.28134	1.28239e-07	8.56733e-07
ENSSSCG00000000510.4	954.927	-0.477326	0.0748557	-6.37661	1.81053e-10	2.96166e-09
ENSSSCG00000000512.4	224.174	-0.806986	0.107494	-7.50725	6.03815e-14	4.03393e-12
ENSSSCG00000000515.4	97.5682	-0.372231	0.253146	-1.47042	0.141449	0.208316
ENSSSCG00000000516.4	0.257562	0.41468	0.907459	0.456968	0.647694	NA
ENSSSCG00000000517.4	8.21279	-1.0301	0.301178	-3.42024	0.000625653	0.00175323
ENSSSCG00000000519.4	78.0931	-0.536248	0.112678	-4.75912	1.94442e-06	9.73534e-06
ENSSSCG00000000521.3	8.02343	-0.561778	0.28532	-1.96894	0.0489598	0.0836621
ENSSSCG00000000522.4	970.155	-0.0999213	0.0912759	-1.09472	0.27364	0.36227
ENSSSCG00000000523.4	28.9752	-0.0957374	0.129753	-0.737841	0.460611	0.554048
ENSSSCG00000000527.4	0.13045	-0.382072	2.91515	-0.131064	0.895724	NA
ENSSSCG00000000528.4	152.734	-0.0120664	0.164354	-0.0734169	0.941474	0.956925
ENSSSCG00000000530.5	488.573	-0.577869	0.0870431	-6.63888	3.16071e-11	6.98687e-10
ENSSSCG00000000531.4	12.8278	-1.46735	0.225592	-6.50445	7.79792e-11	1.4486e-09
ENSSSCG00000000534.4	278.38	-0.338172	0.0772387	-4.37827	1.19625e-05	4.95021e-05
ENSSSCG00000000536.4	461.128	-0.560986	0.116217	-4.82706	1.38562e-06	7.14312e-06
ENSSSCG00000000540.4	0.790196	-0.0840446	0.419803	-0.2002	0.841324	0.880369
ENSSSCG00000000541.4	18.4582	-0.230183	0.187668	-1.22654	0.219994	0.301746
ENSSSCG00000000545.4	20.4018	-0.486384	0.129358	-3.75998	0.000169926	0.000543171
ENSSSCG00000000546.4	9.0951	-0.761149	0.187682	-4.05552	5.00237e-05	0.000179604
ENSSSCG00000000547.4	156.586	-0.508108	0.0739336	-6.87249	6.30924e-12	1.89046e-10
ENSSSCG00000000549.4	609.08	-0.440702	0.103447	-4.26016	2.04282e-05	7.98969e-05
ENSSSCG00000000550.4	0.0093704	0.198325	2.91526	0.0680301	0.945762	NA
ENSSSCG00000000551.4	5.01534	-0.504437	0.384831	-1.3108	0.189924	0.267875
ENSSSCG00000000553.4	113.044	-0.287337	0.0924237	-3.10892	0.00187775	0.00470168
ENSSSCG00000000554.4	167.879	-0.728464	0.114827	-6.34404	2.23824e-10	3.5634e-09
ENSSSCG00000000555.4	193.575	-0.678372	0.119513	-5.67612	1.37781e-08	1.20839e-07
ENSSSCG00000000559.4	226.917	-0.774766	0.0959291	-8.07644	6.66838e-16	9.94085e-14
ENSSSCG00000000563.4	37.403	-0.260756	0.0977236	-2.6683	0.00762358	0.0163493
ENSSSCG00000000567.4	59.1585	0.127248	0.137523	0.925281	0.35482	0.449423
ENSSSCG00000000570.4	177.632	-0.544696	0.109513	-4.97383	6.56445e-07	3.66253e-06
ENSSSCG00000000571.4	223.44	-0.631965	0.177847	-3.55343	0.000380247	0.0011211
ENSSSCG00000000573.4	142.101	-0.311328	0.0783562	-3.97324	7.09026e-05	0.00024529
ENSSSCG00000000576.4	1465.35	0.299905	0.0907961	3.30306	0.000956353	0.00256364
ENSSSCG00000000577.4	1607.09	0.106419	0.268477	0.39638	0.691825	0.759295
ENSSSCG00000000579.4	95.2917	-0.267601	0.0896636	-2.9845	0.00284042	0.00680871
ENSSSCG00000000580.4	57.9202	-0.631202	0.138591	-4.55442	5.25298e-06	2.37536e-05
ENSSSCG00000000582.4	1.4675	-0.473628	0.489966	-0.966654	0.333717	0.427285
ENSSSCG00000000583.4	131.589	-0.453372	0.0793504	-5.71354	1.10647e-08	1.00043e-07
ENSSSCG00000000584.4	420.198	-0.430415	0.288456	-1.49213	0.135664	0.201144
ENSSSCG00000000585.4	0.0702152	0.089056	2.42209	0.0367682	0.97067	NA
ENSSSCG00000000587.4	119.829	-0.660102	0.0918154	-7.18944	6.50568e-13	2.92642e-11
ENSSSCG00000000588.4	106.178	-0.35233	0.103094	-3.41755	0.000631879	0.00176793
ENSSSCG00000000589.3	0.186587	0.0732638	0.789628	0.0927826	0.926076	NA
ENSSSCG00000000590.4	0.130774	0.565482	1.79582	0.314887	0.752847	NA
ENSSSCG00000000591.4	165.822	-0.620059	0.238903	-2.59545	0.00944684	0.0197362
ENSSSCG00000000598.4	0.22213	-0.316839	0.888143	-0.356743	0.721284	NA
ENSSSCG00000000599.4	132.223	-0.0204647	0.0594654	-0.344145	0.730737	0.792225
ENSSSCG00000000600.4	169.17	-0.335943	0.0996615	-3.37084	0.0007494	0.00206093
ENSSSCG00000000601.4	10.601	-0.606796	0.307277	-1.97475	0.0482961	0.0827082
ENSSSCG00000000602.4	18.5949	-0.537526	0.160026	-3.359	0.000782256	0.00214378
ENSSSCG00000000605.4	0.679226	-1.01122	0.424886	-2.37997	0.0173139	0.0337156
ENSSSCG00000000607.5	105.711	-0.466921	0.175503	-2.66048	0.00780296	0.0166706
ENSSSCG00000000610.2	0.47765	0.165018	0.525551	0.31399	0.753528	0.811568
ENSSSCG00000000611.4	397.361	0.101741	0.0420776	2.41793	0.0156091	0.0307914
ENSSSCG00000000612.4	290.515	-0.359608	0.0787364	-4.56724	4.9418e-06	2.24591e-05
ENSSSCG00000000614.4	2.08824	-1.0319	0.504268	-2.04633	0.0407237	0.0712488
ENSSSCG00000000619.4	53.3146	-0.103694	0.12026	-0.86225	0.38855	0.483924
ENSSSCG00000000623.4	9.54809	-0.988654	0.188393	-5.24784	1.53896e-07	1.00834e-06
ENSSSCG00000000625.4	200.222	-0.501808	0.123581	-4.06055	4.89564e-05	0.000176017
ENSSSCG00000000629.4	0.0902705	-0.282576	2.07146	-0.136414	0.891494	NA
ENSSSCG00000000631.2	0.0216484	0.37866	2.91526	0.129889	0.896654	NA
ENSSSCG00000000633.4	29915.8	0.0138832	0.0863678	0.160746	0.872294	0.903914
ENSSSCG00000000634.4	1.29411	-1.63208	0.556077	-2.93499	0.00333563	0.00786203
ENSSSCG00000000635.5	38.0997	-0.130057	0.0818147	-1.58966	0.111912	0.17051
ENSSSCG00000000636.4	0.972908	-0.0478343	0.356904	-0.134025	0.893382	0.919796
ENSSSCG00000000638.4	0.286873	-0.107311	0.93875	-0.114313	0.90899	NA
ENSSSCG00000000639.3	6.43691	0.180519	0.255747	0.70585	0.480281	0.572743
ENSSSCG00000000640.4	13.5349	0.281515	0.224219	1.25554	0.209284	0.28981
ENSSSCG00000000642.4	1.01216	0.958579	0.377408	2.5399	0.0110884	0.0227029
ENSSSCG00000000645.4	985.828	-0.258078	0.0798166	-3.23339	0.0012233	0.00320214
ENSSSCG00000000647.4	28.7248	0.185779	0.195646	0.949568	0.342332	0.436579
ENSSSCG00000000648.5	5.06846	0.467431	0.329088	1.42038	0.155497	0.225651
ENSSSCG00000000649.4	23.0386	-0.371624	0.130554	-2.84652	0.00441998	0.010119
ENSSSCG00000000650.5	0.272531	0.328491	0.744216	0.441393	0.658929	NA
ENSSSCG00000000651.5	0.507073	-0.529623	0.519792	-1.01891	0.308243	0.400055
ENSSSCG00000000653.5	4.30472	-0.225361	0.249847	-0.901995	0.36706	0.462007
ENSSSCG00000000656.5	11.52	-0.985592	0.148854	-6.6212	3.56284e-11	7.66811e-10
ENSSSCG00000000657.5	149.76	-0.352099	0.101375	-3.47323	0.000514242	0.0014691
ENSSSCG00000000659.4	19.3692	0.0800257	0.196515	0.407225	0.683843	0.752679
ENSSSCG00000000660.5	30536.5	0.753111	0.216947	3.4714	0.000517751	0.00147702
ENSSSCG00000000661.4	141.475	0.345313	0.119894	2.88016	0.00397473	0.00920363
ENSSSCG00000000663.4	3.39351	0.412885	0.23242	1.77646	0.0756568	0.12211
ENSSSCG00000000664.4	0.850167	-0.830896	0.689636	-1.20483	0.228268	0.311365
ENSSSCG00000000665.4	22.2052	-0.61854	0.133922	-4.61864	3.86256e-06	1.8022e-05
ENSSSCG00000000667.4	1.22417	-0.249119	0.323219	-0.770746	0.440858	0.534889
ENSSSCG00000000668.4	0.874488	-0.0894473	0.543371	-0.164616	0.869247	0.901622
ENSSSCG00000000669.3	0	NA	NA	NA	NA	NA
ENSSSCG00000000672.4	16.6332	-0.0277869	0.165364	-0.168034	0.866556	0.89956
ENSSSCG00000000679.4	5.39256	-0.51127	0.266149	-1.92099	0.0547328	0.0921649
ENSSSCG00000000680.4	1.79968	0.064767	0.335039	0.193312	0.846715	0.884061
ENSSSCG00000000681.3	55.0716	0.597468	0.0947632	6.30485	2.88464e-10	4.38729e-09
ENSSSCG00000000682.4	2.14819	-0.407862	0.270217	-1.50939	0.1312	0.195575
ENSSSCG00000000683.4	10.2584	0.551193	0.133537	4.12763	3.66523e-05	0.000135704
ENSSSCG00000000684.4	588.678	0.523136	0.0879945	5.9451	2.76295e-09	2.97897e-08
ENSSSCG00000000685.4	34642.3	0.687747	0.104136	6.60429	3.9944e-11	8.45669e-10
ENSSSCG00000000687.4	99.5791	0.247763	0.146639	1.68962	0.0911007	0.143505
ENSSSCG00000000688.4	4.20122	0.769541	0.284305	2.70674	0.00679468	0.0147908
ENSSSCG00000000690.4	854.279	0.559268	0.0997347	5.60755	2.05206e-08	1.72484e-07
ENSSSCG00000000691.4	777.99	0.498384	0.0869568	5.73139	9.96091e-09	9.15308e-08
ENSSSCG00000000692.4	0.215776	0.493133	0.790077	0.624158	0.532524	NA
ENSSSCG00000000693.4	135.342	-0.0504652	0.0594235	-0.849247	0.395744	0.490709
ENSSSCG00000000694.3	403992	0.603474	0.110122	5.48006	4.25187e-08	3.26654e-07
ENSSSCG00000000695.4	129.813	0.0858931	0.0721604	1.19031	0.233925	0.317521
ENSSSCG00000000696.4	288.481	0.412622	0.109505	3.76809	0.000164504	0.000527619
ENSSSCG00000000697.4	932.06	0.225419	0.0639101	3.52712	0.000420104	0.00122599
ENSSSCG00000000699.4	18.9016	0.201953	0.140841	1.4339	0.1516	0.220743
ENSSSCG00000000700.3	62.3016	0.048941	0.0826936	0.591835	0.553961	0.640412
ENSSSCG00000000702.4	286.658	0.354075	0.055288	6.4042	1.51162e-10	2.54828e-09
ENSSSCG00000000703.4	10.203	0.0814262	0.17206	0.473243	0.63604	0.713222
ENSSSCG00000000704.4	190.52	0.375429	0.0712391	5.26998	1.36438e-07	9.04474e-07
ENSSSCG00000000705.4	29.9218	0.115025	0.131535	0.874484	0.381855	0.477138
ENSSSCG00000000706.5	529.541	0.573439	0.116435	4.92499	8.43651e-07	4.58643e-06
ENSSSCG00000000707.4	4.28831	0.41933	0.17936	2.33793	0.019391	0.0372061
ENSSSCG00000000708.5	443.546	0.32914	0.0941465	3.49604	0.000472222	0.00136156
ENSSSCG00000000709.4	6.34833	-0.0298337	0.22573	-0.132165	0.894854	0.920943
ENSSSCG00000000712.5	345.965	0.24748	0.150895	1.64008	0.100989	0.156364
ENSSSCG00000000716.3	0.948639	-0.108098	0.400419	-0.269961	0.78719	0.837126
ENSSSCG00000000718.4	0	NA	NA	NA	NA	NA
ENSSSCG00000000719.4	1145.05	0.557899	0.0957267	5.82804	5.60808e-09	5.51874e-08
ENSSSCG00000000720.4	19.4778	-0.31142	0.127552	-2.44152	0.0146258	0.0290518
ENSSSCG00000000721.3	11.1095	-0.244898	0.151801	-1.61329	0.106682	0.163759
ENSSSCG00000000722.4	10.6168	-0.41776	0.175387	-2.38194	0.0172219	0.0335692
ENSSSCG00000000723.4	145.423	-0.480229	0.106233	-4.52053	6.16855e-06	2.7378e-05
ENSSSCG00000000728.4	48.245	-0.295077	0.0847889	-3.48014	0.000501149	0.00143579
ENSSSCG00000000730.4	1.90132	0.314244	0.488239	0.643628	0.519817	0.610129
ENSSSCG00000000732.4	24.5414	-0.231681	0.125665	-1.84364	0.0652351	0.107492
ENSSSCG00000000734.4	115.723	0.23577	0.121213	1.94509	0.0517642	0.0878309
ENSSSCG00000000735.4	456.501	0.671864	0.131204	5.12077	3.04283e-07	1.84493e-06
ENSSSCG00000000736.4	464.697	0.492745	0.167881	2.93508	0.00333462	0.00786068
ENSSSCG00000000737.4	39.1871	0.187802	0.123988	1.51467	0.129855	0.193812
ENSSSCG00000000738.4	21.6471	0.20406	0.181348	1.12524	0.260488	0.347587
ENSSSCG00000000739.4	8.50389	0.507168	0.161371	3.14286	0.00167307	0.00424278
ENSSSCG00000000740.3	0.105209	0.318352	2.91526	0.109202	0.913042	NA
ENSSSCG00000000741.3	9.32482	0.184379	0.301437	0.611668	0.540757	0.628856
ENSSSCG00000000742.4	71.139	0.0198018	0.0770402	0.257032	0.797154	0.844983
ENSSSCG00000000743.4	2195.42	0.36955	0.102639	3.6005	0.000317608	0.000952291
ENSSSCG00000000744.3	0.246664	0.385824	0.766699	0.503227	0.614805	NA
ENSSSCG00000000745.4	96.9728	-0.169083	0.113412	-1.49088	0.135994	0.201583
ENSSSCG00000000746.4	256.876	0.478935	0.0903267	5.30225	1.14383e-07	7.75071e-07
ENSSSCG00000000748.3	22.746	-1.83138	0.46589	-3.93094	8.46135e-05	0.000288955
ENSSSCG00000000749.4	476.437	-0.592774	0.170931	-3.46791	0.000524522	0.00149374
ENSSSCG00000000751.4	22.3433	-0.297291	0.105718	-2.81211	0.00492174	0.0111279
ENSSSCG00000000753.4	1404.58	-0.0874517	0.104207	-0.839215	0.401349	0.496402
ENSSSCG00000000754.4	55.1193	-0.191123	0.0728004	-2.6253	0.0086572	0.0182556
ENSSSCG00000000755.4	490.551	0.025729	0.0680309	0.378196	0.705285	0.770746
ENSSSCG00000000757.4	2192.31	0.137831	0.108342	1.27218	0.203308	0.282916
ENSSSCG00000000759.4	53.0994	0.667292	0.147653	4.51931	6.20403e-06	2.75162e-05
ENSSSCG00000000760.4	2.22017	-0.897945	0.440344	-2.03919	0.0414309	0.0723667
ENSSSCG00000000764.4	41.4445	0.658561	0.10933	6.0236	1.70584e-09	1.9826e-08
ENSSSCG00000000765.5	97.3896	0.587903	0.0901606	6.52062	7.00179e-11	1.33367e-09
ENSSSCG00000000766.4	154.85	-0.0067615	0.0762288	-0.0887002	0.92932	0.948192
ENSSSCG00000000767.4	808.318	0.100126	0.0805025	1.24376	0.213587	0.29457
ENSSSCG00000000769.4	120.378	0.283113	0.0760541	3.72252	0.000197244	0.000620489
ENSSSCG00000000770.4	577.049	0.00360217	0.101078	0.0356373	0.971572	0.979773
ENSSSCG00000000774.4	128.877	-1.15317	0.187993	-6.13411	8.56393e-10	1.10316e-08
ENSSSCG00000000777.3	0	NA	NA	NA	NA	NA
ENSSSCG00000000778.4	105.533	-0.51433	0.213856	-2.40503	0.016171	0.0317602
ENSSSCG00000000779.4	207.215	-1.07694	0.144563	-7.44961	9.36194e-14	5.86357e-12
ENSSSCG00000000781.4	7.87508	-1.58112	0.375699	-4.20848	2.57098e-05	9.8566e-05
ENSSSCG00000000782.3	0.0108242	0.318548	2.91526	0.109269	0.912989	NA
ENSSSCG00000000783.4	8.08526	-1.29465	0.216511	-5.97959	2.23701e-09	2.49697e-08
ENSSSCG00000000784.4	68.7798	-0.591051	0.172902	-3.41841	0.000629874	0.00176314
ENSSSCG00000000789.5	1.28665	-0.347753	0.517079	-0.672533	0.501245	0.592725
ENSSSCG00000000791.4	4.74663	-0.625917	0.243575	-2.56971	0.0101784	0.0210644
ENSSSCG00000000793.4	209.009	-0.4768	0.0925707	-5.15066	2.59575e-07	1.6024e-06
ENSSSCG00000000795.4	105.123	-1.90927	0.311721	-6.12495	9.07116e-10	1.15882e-08
ENSSSCG00000000798.4	116.42	-0.482178	0.0965507	-4.99403	5.91308e-07	3.34148e-06
ENSSSCG00000000799.5	81.7975	-0.557001	0.107573	-5.17791	2.24388e-07	1.40734e-06
ENSSSCG00000000800.4	37.1069	-0.397457	0.114461	-3.47243	0.000515779	0.00147279
ENSSSCG00000000801.4	65.8259	-0.318856	0.209555	-1.52159	0.128112	0.191553
ENSSSCG00000000802.4	70.2516	-0.380995	0.237233	-1.606	0.108275	0.165851
ENSSSCG00000000804.4	542.94	0.05282	0.099507	0.530817	0.595546	0.677758
ENSSSCG00000000806.4	535.705	-0.788483	0.121813	-6.47292	9.61269e-11	1.73221e-09
ENSSSCG00000000807.4	39.3006	-0.615046	0.188205	-3.26795	0.00108328	0.00286891
ENSSSCG00000000808.4	2102.94	-0.85347	0.141799	-6.01888	1.75626e-09	2.03203e-08
ENSSSCG00000000810.4	31.0531	-0.917057	0.186558	-4.91568	8.84769e-07	4.78258e-06
ENSSSCG00000000811.4	24.9538	-0.373483	0.109295	-3.41719	0.000632718	0.00176973
ENSSSCG00000000816.4	42.5743	-0.196103	0.0810908	-2.41831	0.0155928	0.0307626
ENSSSCG00000000820.3	0.0543086	0.0170879	2.91526	0.00586152	0.995323	NA
ENSSSCG00000000837.4	17.0401	0.0122121	0.155211	0.0786807	0.937287	0.954376
ENSSSCG00000000838.4	501.893	-0.603835	0.132067	-4.57217	4.82697e-06	2.19815e-05
ENSSSCG00000000839.4	376.171	-0.0918061	0.0869691	-1.05562	0.291143	0.381355
ENSSSCG00000000840.4	367.918	-0.860591	0.127139	-6.7689	1.29763e-11	3.47797e-10
ENSSSCG00000000841.4	144.647	-0.25157	0.0924739	-2.72044	0.00651948	0.0142682
ENSSSCG00000000842.3	309.799	0.0673386	0.0689951	0.97599	0.329069	0.422203
ENSSSCG00000000843.4	578.796	0.00793261	0.092593	0.0856718	0.931727	0.950164
ENSSSCG00000000844.4	133.462	-0.251374	0.0788505	-3.18798	0.00143271	0.00369453
ENSSSCG00000000846.4	271.985	-0.601122	0.110089	-5.4603	4.75323e-08	3.59643e-07
ENSSSCG00000000847.4	118.488	-0.43701	0.0965757	-4.52505	6.03805e-06	2.68924e-05
ENSSSCG00000000848.4	49.264	-0.248081	0.160037	-1.55014	0.121108	0.182496
ENSSSCG00000000849.4	5250.46	-0.423202	0.121857	-3.47296	0.000514759	0.00147011
ENSSSCG00000000853.4	526.159	0.224618	0.106414	2.11079	0.0347903	0.0621138
ENSSSCG00000000854.4	573.309	-0.0415391	0.254275	-0.163363	0.870233	0.902191
ENSSSCG00000000856.4	5149.07	1.33631	0.306285	4.36298	1.28303e-05	5.26941e-05
ENSSSCG00000000857.5	107.761	-0.702211	0.154186	-4.55431	5.25569e-06	2.376e-05
ENSSSCG00000000858.4	0.349898	0.335702	1.01439	0.33094	0.74069	NA
ENSSSCG00000000859.4	11.529	-0.612552	0.188232	-3.25425	0.00113693	0.00299745
ENSSSCG00000000860.4	44.0052	0.0752069	0.0839023	0.896362	0.37006	0.464921
ENSSSCG00000000862.4	235.236	-0.25138	0.120634	-2.08383	0.0371756	0.0658135
ENSSSCG00000000863.4	15.4152	-0.132374	0.246948	-0.53604	0.591931	0.674282
ENSSSCG00000000864.4	1823.88	0.220133	0.0896335	2.45593	0.0140522	0.0280483
ENSSSCG00000000866.4	15825.3	-0.190323	0.0949289	-2.0049	0.0449742	0.0776906
ENSSSCG00000000867.3	6.06877	0.107979	0.18049	0.598253	0.549671	0.636513
ENSSSCG00000000869.4	176.909	-0.265004	0.0981848	-2.69903	0.00695416	0.0150877
ENSSSCG00000000870.4	663.213	-0.0641694	0.0499147	-1.28558	0.198589	0.277342
ENSSSCG00000000871.4	5.04767	-0.527841	0.198887	-2.65397	0.00795503	0.0169593
ENSSSCG00000000873.4	0.181859	-0.708157	1.23701	-0.572475	0.567	NA
ENSSSCG00000000874.4	23.5165	-0.170387	0.139355	-1.22268	0.221451	0.303475
ENSSSCG00000000875.4	770.162	-0.210999	0.230233	-0.916458	0.359427	0.453952
ENSSSCG00000000877.4	249.252	-0.569563	0.104882	-5.43051	5.61942e-08	4.15934e-07
ENSSSCG00000000883.3	0.00855126	0.198326	2.91526	0.0680302	0.945762	NA
ENSSSCG00000000884.5	89.4676	-0.655572	0.150066	-4.36856	1.25066e-05	5.14939e-05
ENSSSCG00000000886.4	5597.33	0.406843	0.0710998	5.72215	1.05186e-08	9.57289e-08
ENSSSCG00000000887.4	94.4996	-0.516932	0.139461	-3.70664	0.00021003	0.000655906
ENSSSCG00000000890.4	110.846	-0.581	0.0997067	-5.82709	5.64024e-09	5.54737e-08
ENSSSCG00000000891.4	420.841	0.245826	0.0566527	4.33918	1.43015e-05	5.8062e-05
ENSSSCG00000000892.4	338.675	-0.301506	0.344522	-0.875142	0.381496	0.476811
ENSSSCG00000000893.4	398.704	-0.00596424	0.199745	-0.0298593	0.976179	0.982991
ENSSSCG00000000894.4	17.4958	0.0917902	0.186586	0.491947	0.622757	0.70173
ENSSSCG00000000895.4	103.211	0.0874022	0.0854926	1.02234	0.306622	0.39839
ENSSSCG00000000896.4	174.237	-0.626645	0.138533	-4.52345	6.08393e-06	2.70767e-05
ENSSSCG00000000900.4	187.039	-0.546365	0.0858309	-6.3656	1.94534e-10	3.14709e-09
ENSSSCG00000000901.4	137.409	-0.222586	0.116799	-1.90573	0.0566855	0.0950315
ENSSSCG00000000902.4	55.6784	-0.300264	0.0676331	-4.43961	9.01229e-06	3.83676e-05
ENSSSCG00000000905.4	709.777	0.178954	0.0575291	3.11066	0.00186669	0.00467787
ENSSSCG00000000906.3	80.4723	-0.397244	0.0895178	-4.43759	9.09706e-06	3.86647e-05
ENSSSCG00000000907.5	71.7135	-0.291008	0.14365	-2.02582	0.0427832	0.0744235
ENSSSCG00000000908.5	352.866	0.1576	0.0655895	2.40282	0.0162693	0.0319332
ENSSSCG00000000910.4	194.362	0.19048	0.161739	1.1777	0.238915	0.323176
ENSSSCG00000000915.4	1647.8	0.331114	0.182021	1.8191	0.0688966	0.112671
ENSSSCG00000000916.4	382.263	-0.539051	0.215657	-2.49958	0.0124341	0.0251787
ENSSSCG00000000917.4	10.7271	-1.20125	0.320654	-3.74626	0.000179492	0.000570214
ENSSSCG00000000918.4	0	NA	NA	NA	NA	NA
ENSSSCG00000000920.4	83.4602	-0.229923	0.0759558	-3.02707	0.00246937	0.0060109
ENSSSCG00000000924.4	8.35649	-0.59209	0.176119	-3.36188	0.000774145	0.00212416
ENSSSCG00000000925.4	143.889	-0.776872	0.100984	-7.69303	1.43694e-14	1.25823e-12
ENSSSCG00000000926.4	61.3393	-0.785098	0.135586	-5.79041	7.02136e-09	6.74036e-08
ENSSSCG00000000927.4	53.6999	-0.690941	0.147639	-4.67994	2.8696e-06	1.38069e-05
ENSSSCG00000000932.4	0.0846068	0.0826552	2.91526	0.0283526	0.977381	NA
ENSSSCG00000000934.4	0.629407	-0.734197	0.504234	-1.45606	0.145375	0.213175
ENSSSCG00000000936.4	0.103506	0.118141	1.63955	0.072057	0.942557	NA
ENSSSCG00000000937.4	6.74835	-0.31996	0.199318	-1.60528	0.108433	0.166051
ENSSSCG00000000939.4	1256.2	-0.00577509	0.103006	-0.0560655	0.95529	0.967197
ENSSSCG00000000940.4	22.4403	-0.753912	0.197914	-3.8093	0.000139361	0.000454986
ENSSSCG00000000941.4	86.2847	-0.151947	0.0877323	-1.73194	0.0832837	0.132651
ENSSSCG00000000943.4	0.151384	0.0780446	1.80615	0.0432106	0.965534	NA
ENSSSCG00000000948.4	1.7971	-1.22441	0.437738	-2.79713	0.00515582	0.0115831
ENSSSCG00000000950.4	8.00597	0.0494468	0.164361	0.300844	0.763534	0.819951
ENSSSCG00000000951.4	52.0488	-0.0795194	0.164852	-0.482368	0.629544	0.707786
ENSSSCG00000000952.4	184.387	-0.699228	0.117546	-5.94855	2.70523e-09	2.92424e-08
ENSSSCG00000000955.4	151.414	0.490276	0.0966639	5.07196	3.93734e-07	2.32706e-06
ENSSSCG00000000958.4	440.299	0.0614376	0.075938	0.80905	0.418487	0.512991
ENSSSCG00000000959.4	728.351	0.490183	0.100689	4.8683	1.1256e-06	5.92804e-06
ENSSSCG00000000960.3	0.0292799	0.37866	2.91526	0.129889	0.896654	NA
ENSSSCG00000000963.4	0.0363402	0.498883	2.91526	0.171128	0.864123	NA
ENSSSCG00000000964.4	260.903	0.483455	0.0783432	6.17099	6.7865e-10	9.00771e-09
ENSSSCG00000000965.4	184.847	0.559873	0.0982336	5.6994	1.20229e-08	1.07255e-07
ENSSSCG00000000967.4	0.320509	0.832036	0.889166	0.935749	0.349402	NA
ENSSSCG00000000968.4	847.217	0.361822	0.0926785	3.90405	9.45961e-05	0.000320016
ENSSSCG00000000970.4	868.024	0.234893	0.0560133	4.19352	2.74661e-05	0.0001045
ENSSSCG00000000971.4	94.5666	-0.0325005	0.0787156	-0.412886	0.67969	0.749496
ENSSSCG00000000972.4	168.97	0.25118	0.089534	2.80541	0.0050252	0.0113263
ENSSSCG00000000973.4	424.054	0.677077	0.115727	5.85065	4.89644e-09	4.91497e-08
ENSSSCG00000000974.4	330.158	0.555503	0.104227	5.32976	9.83413e-08	6.77571e-07
ENSSSCG00000000975.4	32.9648	0.296599	0.198244	1.49613	0.13462	0.199924
ENSSSCG00000000978.4	24.248	0.3264	0.339383	0.961747	0.336177	0.430029
ENSSSCG00000000980.4	130.613	0.412391	0.0689068	5.98476	2.16711e-09	2.43402e-08
ENSSSCG00000000981.4	134.214	0.584966	0.120686	4.847	1.2534e-06	6.53625e-06
ENSSSCG00000000982.4	0.401243	-1.02294	0.83638	-1.22306	0.221306	NA
ENSSSCG00000000983.5	0.652513	0.252825	0.567339	0.445633	0.655862	0.729164
ENSSSCG00000000985.4	1113.31	0.151639	0.0397205	3.81764	0.000134733	0.000441313
ENSSSCG00000000991.3	0.173513	-0.666706	2.52942	-0.26358	0.792104	NA
ENSSSCG00000000994.4	237.833	0.691013	0.0904746	7.63765	2.21226e-14	1.74257e-12
ENSSSCG00000000997.4	19.3063	-0.210881	0.174241	-1.21028	0.22617	0.308804
ENSSSCG00000000998.4	100.715	0.160069	0.0690975	2.31656	0.0205275	0.039108
ENSSSCG00000000999.4	70.4417	0.259276	0.0797426	3.25142	0.00114832	0.00302473
ENSSSCG00000001000.4	1290.14	0.406864	0.111051	3.66377	0.000248532	0.00076515
ENSSSCG00000001001.3	2.41949	0.453595	0.411228	1.10303	0.270016	0.358278
ENSSSCG00000001002.4	676.357	-0.465946	0.0754405	-6.17634	6.56067e-10	8.74013e-09
ENSSSCG00000001004.4	307.94	0.18787	0.110146	1.70565	0.0880724	0.139352
ENSSSCG00000001005.4	0	NA	NA	NA	NA	NA
ENSSSCG00000001008.4	482.829	0.298609	0.0903265	3.30589	0.000946756	0.00254055
ENSSSCG00000001009.5	333.843	-0.259087	0.069332	-3.7369	0.0001863	0.000589662
ENSSSCG00000001010.4	353.127	0.339436	0.0660677	5.1377	2.78117e-07	1.70057e-06
ENSSSCG00000001011.4	336.274	0.455962	0.0855281	5.33114	9.76008e-08	6.7324e-07
ENSSSCG00000001021.4	112.721	0.163837	0.102213	1.6029	0.108957	0.16674
ENSSSCG00000001022.4	1288.46	0.468121	0.0855193	5.47387	4.40308e-08	3.36252e-07
ENSSSCG00000001024.4	112.507	-0.236355	0.0633873	-3.72874	0.000192442	0.000606546
ENSSSCG00000001025.4	510.867	0.0901732	0.157118	0.573919	0.566023	0.65175
ENSSSCG00000001027.4	138.445	0.0257118	0.151573	0.169633	0.865299	0.898524
ENSSSCG00000001033.4	59.3199	-0.408097	0.100973	-4.04163	5.308e-05	0.00018952
ENSSSCG00000001036.4	0.214915	-0.228274	0.838652	-0.272191	0.785475	NA
ENSSSCG00000001038.4	894.509	0.340189	0.0730929	4.6542	3.25235e-06	1.54425e-05
ENSSSCG00000001040.3	11.9092	0.249579	0.253864	0.983124	0.325546	0.418308
ENSSSCG00000001041.4	125.688	-0.47102	0.0882922	-5.33478	9.56601e-08	6.61371e-07
ENSSSCG00000001042.4	4.41433	-0.789105	0.224096	-3.52128	0.000429473	0.0012503
ENSSSCG00000001045.4	29.5974	-0.511955	0.304893	-1.67913	0.0931265	0.146147
ENSSSCG00000001048.4	376.671	-0.298544	0.247755	-1.205	0.228204	0.31131
ENSSSCG00000001049.4	210.693	0.0803108	0.112319	0.715021	0.474596	0.567502
ENSSSCG00000001052.4	102.079	-0.531059	0.138531	-3.83352	0.000126325	0.000416344
ENSSSCG00000001053.4	186.966	0.542792	0.104008	5.21874	1.80148e-07	1.15806e-06
ENSSSCG00000001056.4	321.18	-0.148443	0.056791	-2.61385	0.00895273	0.0188282
ENSSSCG00000001057.4	80.4778	0.00849981	0.0682608	0.12452	0.900904	0.925427
ENSSSCG00000001060.3	0	NA	NA	NA	NA	NA
ENSSSCG00000001061.4	207.367	-0.190824	0.0620226	-3.07668	0.0020932	0.00518023
ENSSSCG00000001062.4	180.246	0.202251	0.0863965	2.34097	0.0192339	0.0369479
ENSSSCG00000001063.5	101.537	-0.395914	0.111204	-3.56023	0.000370525	0.00109584
ENSSSCG00000001064.4	1352.71	0.565743	0.117583	4.81142	1.49859e-06	7.66417e-06
ENSSSCG00000001065.3	280.507	-0.0194111	0.0840705	-0.230891	0.8174	0.860777
ENSSSCG00000001067.4	0	NA	NA	NA	NA	NA
ENSSSCG00000001068.4	1527.28	-1.19063	0.326951	-3.64162	0.000270924	0.00082689
ENSSSCG00000001070.4	406.543	-0.435803	0.0743977	-5.85775	4.69177e-09	4.74118e-08
ENSSSCG00000001072.2	23.6109	0.199735	0.139008	1.43686	0.150758	0.21983
ENSSSCG00000001073.4	89.3106	-0.143217	0.14057	-1.01883	0.308284	0.40006
ENSSSCG00000001074.4	145.11	-0.260067	0.097394	-2.67026	0.00757928	0.0162717
ENSSSCG00000001075.4	805.056	-0.733504	0.122329	-5.99617	2.02024e-09	2.29767e-08
ENSSSCG00000001076.4	375.96	-0.500482	0.113246	-4.41941	9.89705e-06	4.16974e-05
ENSSSCG00000001078.4	36.4745	-0.205245	0.0985331	-2.083	0.0372508	0.0659273
ENSSSCG00000001080.4	111.579	-0.698873	0.115649	-6.04305	1.51228e-09	1.79111e-08
ENSSSCG00000001083.3	0.0526963	0.26015	2.91526	0.0892373	0.928893	NA
ENSSSCG00000001085.5	11.7137	0.0560277	0.316106	0.177244	0.859317	0.89329
ENSSSCG00000001087.4	355.842	-0.359234	0.0936476	-3.83602	0.000125042	0.000412492
ENSSSCG00000001088.2	1.14912	-0.867612	0.417926	-2.07599	0.0378946	0.0669286
ENSSSCG00000001089.4	701.85	-0.294187	0.164009	-1.79373	0.0728571	0.118194
ENSSSCG00000001090.4	1477.92	0.170149	0.103933	1.63711	0.101608	0.157173
ENSSSCG00000001091.4	26.7263	-0.838235	0.189569	-4.42179	9.78877e-06	4.13029e-05
ENSSSCG00000001092.4	278.417	-0.238393	0.0961053	-2.48053	0.0131185	0.0263922
ENSSSCG00000001095.4	101.456	-0.336953	0.113512	-2.96844	0.00299312	0.00714529
ENSSSCG00000001096.3	0.0551816	0.0206064	2.91526	0.00706845	0.99436	NA
ENSSSCG00000001097.4	127.121	-0.129957	0.108949	-1.19283	0.232936	0.316394
ENSSSCG00000001098.4	0.250367	0.141438	0.741109	0.190846	0.848646	NA
ENSSSCG00000001099.4	24.813	-0.193864	0.176542	-1.09812	0.272154	0.360646
ENSSSCG00000001100.4	50.1057	-0.408394	0.133635	-3.05604	0.00224282	0.00550945
ENSSSCG00000001101.4	0.284535	-0.127394	1.94195	-0.0656012	0.947695	NA
ENSSSCG00000001105.3	0	NA	NA	NA	NA	NA
ENSSSCG00000001107.4	911.597	-0.279137	0.229452	-1.21654	0.22378	0.306054
ENSSSCG00000001131.4	3.996	-0.00350753	0.265032	-0.0132344	0.989441	0.992136
ENSSSCG00000001132.5	0.269297	-0.869103	1.92955	-0.450417	0.652409	NA
ENSSSCG00000001137.4	164.4	0.256523	0.128735	1.99264	0.0463007	0.079674
ENSSSCG00000001156.4	148.873	-0.261579	0.0749124	-3.4918	0.000479779	0.00138159
ENSSSCG00000001164.4	45.0912	-0.686625	0.165935	-4.13793	3.50455e-05	0.000130314
ENSSSCG00000001197.4	12.6927	-0.554838	0.207655	-2.67192	0.00754181	0.0162086
ENSSSCG00000001201.4	156.654	-0.359484	0.0798542	-4.50176	6.7393e-06	2.95559e-05
ENSSSCG00000001202.3	17.1779	-0.539699	0.142883	-3.77721	0.000158597	0.000511582
ENSSSCG00000001203.4	2.37347	0.312729	0.378308	0.826654	0.408433	0.503129
ENSSSCG00000001204.4	7.00277	-0.0936249	0.168241	-0.556493	0.577874	0.66199
ENSSSCG00000001205.3	4.12495	-0.381896	0.253306	-1.50765	0.131645	0.196119
ENSSSCG00000001206.4	46.6653	0.0912647	0.0992915	0.919159	0.358012	0.452641
ENSSSCG00000001207.4	36.9717	-0.231174	0.128286	-1.80202	0.0715417	0.116332
ENSSSCG00000001209.4	33.6183	-0.607834	0.133084	-4.56729	4.94061e-06	2.24591e-05
ENSSSCG00000001211.4	0	NA	NA	NA	NA	NA
ENSSSCG00000001213.4	0.0170264	0.138214	2.91526	0.0474104	0.962186	NA
ENSSSCG00000001214.4	0	NA	NA	NA	NA	NA
ENSSSCG00000001216.3	1.02185	-2.11287	0.572695	-3.68934	0.00022484	0.000697928
ENSSSCG00000001219.5	156.307	0.324041	0.0658515	4.92078	8.6202e-07	4.67397e-06
ENSSSCG00000001229.5	16782.4	-0.0394459	0.131565	-0.299821	0.764314	0.820672
ENSSSCG00000001232.5	1.7992	0.368004	0.307631	1.19625	0.231599	0.314921
ENSSSCG00000001233.5	486.816	0.0969026	0.084704	1.14401	0.252618	0.338538
ENSSSCG00000001234.5	40.4581	0.194617	0.219577	0.886327	0.375441	0.470456
ENSSSCG00000001235.5	50.4155	-0.303415	0.211269	-1.43615	0.150959	0.220005
ENSSSCG00000001236.5	0.631133	0.776897	0.730577	1.0634	0.2876	0.377454
ENSSSCG00000001242.5	181.15	0.256683	0.0799581	3.21021	0.00132637	0.0034514
ENSSSCG00000001245.4	51.1017	0.482056	0.0855206	5.63672	1.73318e-08	1.48307e-07
ENSSSCG00000001247.4	19.0396	0.584281	0.19866	2.94111	0.00327037	0.00772234
ENSSSCG00000001248.5	6.51883	0.503345	0.196269	2.56457	0.0103305	0.02134
ENSSSCG00000001252.5	79.0602	-0.0939421	0.211939	-0.44325	0.657585	0.730704
ENSSSCG00000001253.3	0.320133	0.880946	0.716566	1.2294	0.218922	NA
ENSSSCG00000001254.3	0	NA	NA	NA	NA	NA
ENSSSCG00000001256.4	0	NA	NA	NA	NA	NA
ENSSSCG00000001297.3	0	NA	NA	NA	NA	NA
ENSSSCG00000001304.3	0	NA	NA	NA	NA	NA
ENSSSCG00000001341.5	1754.1	-0.00864998	0.114528	-0.0755274	0.939795	0.95612
ENSSSCG00000001342.5	103.741	-0.212919	0.0498732	-4.2692	1.96174e-05	7.71101e-05
ENSSSCG00000001346.5	765.843	0.271258	0.0564383	4.80628	1.53764e-06	7.83946e-06
ENSSSCG00000001347.5	316.197	0.199989	0.106161	1.88383	0.0595879	0.0993665
ENSSSCG00000001362.5	332.934	0.206897	0.0623043	3.32075	0.000897762	0.00242532
ENSSSCG00000001372.4	159.023	0.309774	0.0856137	3.61827	0.000296579	0.000895195
ENSSSCG00000001376.5	170.744	0.228532	0.0601011	3.80245	0.00014327	0.000466988
ENSSSCG00000001379.4	2300.96	0.68408	0.0814674	8.39698	4.581e-17	9.21596e-15
ENSSSCG00000001382.5	200.978	-0.314978	0.2415	-1.30426	0.192146	0.270121
ENSSSCG00000001384.5	212.82	0.211256	0.0565994	3.73249	0.0001896	0.000598844
ENSSSCG00000001388.5	0	NA	NA	NA	NA	NA
ENSSSCG00000001391.5	28.6673	0.154479	0.103582	1.49137	0.135864	0.201424
ENSSSCG00000001392.5	15.808	0.74161	0.150206	4.93729	7.92139e-07	4.33251e-06
ENSSSCG00000001393.5	0.0555177	0.139729	2.4994	0.055905	0.955417	NA
ENSSSCG00000001394.5	31.7158	-0.449118	0.0948704	-4.73402	2.20115e-06	1.08839e-05
ENSSSCG00000001395.4	2.03246	0.84684	0.418938	2.0214	0.0432385	0.0750877
ENSSSCG00000001396.5	134.434	-0.236285	0.0840754	-2.81039	0.00494809	0.0111805
ENSSSCG00000001398.4	205.067	-0.321153	0.100242	-3.20378	0.00135637	0.00352082
ENSSSCG00000001400.5	2013.42	-0.0313675	0.041652	-0.753084	0.451399	0.545112
ENSSSCG00000001401.5	8.29807	-0.125345	0.14957	-0.838036	0.402011	0.496982
ENSSSCG00000001402.5	267.26	0.629264	0.10648	5.90969	3.42744e-09	3.59827e-08
ENSSSCG00000001403.5	0.644803	-0.0346756	0.491805	-0.0705067	0.94379	0.958589
ENSSSCG00000001404.5	4.78834	1.05878	0.194623	5.44014	5.324e-08	3.9672e-07
ENSSSCG00000001407.5	0.158796	0.174285	1.07562	0.162033	0.87128	NA
ENSSSCG00000001409.5	1386.16	0.439376	0.0839955	5.23095	1.68643e-07	1.09149e-06
ENSSSCG00000001410.5	1071.63	0.5615	0.0946822	5.93036	3.02264e-09	3.21856e-08
ENSSSCG00000001411.5	645.241	0.14321	0.158465	0.903736	0.366135	0.461069
ENSSSCG00000001413.5	242.962	0.510445	0.0754428	6.76599	1.32397e-11	3.53281e-10
ENSSSCG00000001414.5	609.176	0.521333	0.0882128	5.90996	3.422e-09	3.59709e-08
ENSSSCG00000001416.5	0	NA	NA	NA	NA	NA
ENSSSCG00000001418.5	200.959	0.168576	0.0712882	2.36471	0.018044	0.0349899
ENSSSCG00000001419.5	3.59023	-0.62535	0.310053	-2.01691	0.0437049	0.0758247
ENSSSCG00000001420.4	166.3	0.240583	0.10191	2.36075	0.018238	0.0353359
ENSSSCG00000001421.4	21.4403	0.209349	0.115926	1.80588	0.0709377	0.115579
ENSSSCG00000001422.5	1426.6	0.157409	0.171507	0.917794	0.358727	0.453322
ENSSSCG00000001423.5	292.252	0.437954	0.0898141	4.87622	1.08135e-06	5.72084e-06
ENSSSCG00000001424.4	223.524	0.263536	0.0816795	3.22646	0.0012533	0.00327544
ENSSSCG00000001425.5	82.5804	0.489137	0.113442	4.3118	1.61933e-05	6.49155e-05
ENSSSCG00000001426.5	60.5168	0.00306054	0.107469	0.0284784	0.977281	0.983387
ENSSSCG00000001427.5	13514.9	-0.43003	0.157061	-2.73798	0.00618184	0.0136035
ENSSSCG00000001428.5	0.913348	-0.925314	0.512799	-1.80444	0.0711626	0.11583
ENSSSCG00000001430.5	175.594	0.21751	0.0723139	3.00786	0.00263093	0.0063632
ENSSSCG00000001431.5	16.4243	0.0664668	0.105881	0.627752	0.530166	0.619538
ENSSSCG00000001433.5	339.151	0.6341	0.106756	5.93972	2.85508e-09	3.06547e-08
ENSSSCG00000001434.4	6.99253	0.126201	0.207898	0.607034	0.543828	0.631653
ENSSSCG00000001435.5	190.335	0.424087	0.141124	3.00508	0.00265514	0.006414
ENSSSCG00000001436.5	277.204	0.681519	0.0837421	8.13831	4.00838e-16	6.27604e-14
ENSSSCG00000001437.5	27.8787	0.297358	0.113148	2.62805	0.0085877	0.0181324
ENSSSCG00000001438.5	217.158	0.233452	0.0526203	4.43653	9.14204e-06	3.88101e-05
ENSSSCG00000001439.5	34.3137	0.399533	0.106169	3.76319	0.000167758	0.000537012
ENSSSCG00000001440.5	213.287	-0.331653	0.087653	-3.7837	0.000154514	0.000499932
ENSSSCG00000001441.5	4.19985	-2.27182	0.585766	-3.87838	0.000105154	0.000352363
ENSSSCG00000001444.4	0	NA	NA	NA	NA	NA
ENSSSCG00000001447.5	0.284608	-0.765071	2.41076	-0.317357	0.750973	NA
ENSSSCG00000001453.5	1068.96	0.506053	0.0941484	5.37506	7.65592e-08	5.44549e-07
ENSSSCG00000001455.5	570.681	0.515706	0.103071	5.00341	5.63238e-07	3.20596e-06
ENSSSCG00000001456.4	613.309	0.552955	0.105063	5.2631	1.41644e-07	9.35889e-07
ENSSSCG00000001457.5	541.069	0.540402	0.0900394	6.00183	1.95101e-09	2.2316e-08
ENSSSCG00000001458.3	0.724546	0.335965	0.408009	0.823425	0.410267	0.504836
ENSSSCG00000001459.3	7.62984	0.207811	0.163404	1.27176	0.203459	0.283047
ENSSSCG00000001463.4	64.5588	0.12201	0.156049	0.781871	0.434291	0.528485
ENSSSCG00000001469.5	164.436	0.208644	0.0809788	2.57653	0.00997983	0.0207153
ENSSSCG00000001470.5	102.271	0.383522	0.097868	3.91877	8.9002e-05	0.00030268
ENSSSCG00000001471.4	1572.09	0.0489949	0.0532379	0.920302	0.357415	0.452076
ENSSSCG00000001472.4	20.0873	0.911722	0.145025	6.28665	3.24396e-10	4.83192e-09
ENSSSCG00000001473.5	4.32825	-2.01405	0.618358	-3.2571	0.00112558	0.00297177
ENSSSCG00000001474.5	213.953	0.430922	0.081768	5.27006	1.36381e-07	9.04428e-07
ENSSSCG00000001475.5	518.055	0.267744	0.0589048	4.54536	5.48404e-06	2.46686e-05
ENSSSCG00000001476.5	344.915	0.454361	0.0981987	4.62695	3.71085e-06	1.73861e-05
ENSSSCG00000001477.5	220.987	0.324921	0.0709612	4.57886	4.67513e-06	2.13818e-05
ENSSSCG00000001478.4	50.0442	-0.823239	0.152884	-5.38473	7.25523e-08	5.18091e-07
ENSSSCG00000001479.4	1.33719	-1.21794	0.400936	-3.03775	0.00238355	0.00581951
ENSSSCG00000001480.4	0.274036	-0.947217	1.0436	-0.90764	0.364069	NA
ENSSSCG00000001481.3	0.216396	-0.819263	2.19355	-0.373488	0.708785	NA
ENSSSCG00000001483.4	2.30111	-0.0162779	0.250588	-0.0649587	0.948207	0.962237
ENSSSCG00000001484.4	12.3842	0.564668	0.309796	1.82271	0.0683478	0.111864
ENSSSCG00000001485.4	502.595	0.267545	0.104435	2.56184	0.0104118	0.0214835
ENSSSCG00000001486.5	8.77088	0.300668	0.160195	1.87689	0.0605335	0.100673
ENSSSCG00000001487.3	3045.56	-0.65822	0.158397	-4.1555	3.2458e-05	0.000121645
ENSSSCG00000001488.5	754.228	-0.031169	0.10767	-0.289487	0.772209	0.826366
ENSSSCG00000001490.4	3.09298	-1.21884	0.445947	-2.73316	0.00627301	0.0137873
ENSSSCG00000001493.4	43.2573	0.20456	0.0829245	2.46683	0.0136317	0.0273148
ENSSSCG00000001497.4	110.721	-0.362775	0.0717714	-5.05459	4.31311e-07	2.52106e-06
ENSSSCG00000001498.4	3.08772	-0.334826	0.222786	-1.5029	0.132864	0.197694
ENSSSCG00000001499.4	5824.66	-0.156745	0.0592989	-2.6433	0.0082102	0.0174456
ENSSSCG00000001500.4	103.29	0.307247	0.113347	2.71068	0.00671457	0.0146348
ENSSSCG00000001501.4	333.609	0.186538	0.0578416	3.22498	0.0012598	0.00329003
ENSSSCG00000001502.4	3213.12	0.573871	0.0735701	7.80033	6.17474e-15	6.47558e-13
ENSSSCG00000001503.4	58.1128	0.490392	0.0954959	5.13521	2.81822e-07	1.72206e-06
ENSSSCG00000001504.4	66.841	0.395309	0.196968	2.00697	0.0447525	0.0773743
ENSSSCG00000001505.4	252.682	0.446822	0.0655341	6.81816	9.22146e-12	2.58689e-10
ENSSSCG00000001506.4	555.294	0.475232	0.0864389	5.4979	3.84339e-08	2.99728e-07
ENSSSCG00000001507.4	564.303	0.50858	0.0754077	6.7444	1.53659e-11	3.95393e-10
ENSSSCG00000001509.4	246.359	-0.00503876	0.0702158	-0.0717611	0.942792	0.957765
ENSSSCG00000001510.4	8.09084	0.444062	0.257924	1.72168	0.0851281	0.135183
ENSSSCG00000001511.3	147.997	0.105435	0.0767513	1.37372	0.169529	0.242637
ENSSSCG00000001512.4	470.046	0.646844	0.099051	6.53041	6.55885e-11	1.25994e-09
ENSSSCG00000001513.4	39.1708	-0.563164	0.161214	-3.49328	0.000477134	0.00137419
ENSSSCG00000001516.4	136.819	0.563993	0.100553	5.60889	2.03626e-08	1.71315e-07
ENSSSCG00000001517.3	43.0469	0.238414	0.105761	2.25428	0.0241785	0.0451997
ENSSSCG00000001518.4	114.794	-0.0306427	0.110556	-0.277169	0.78165	0.833446
ENSSSCG00000001520.4	321.009	0.365172	0.0664928	5.49191	3.97618e-08	3.08707e-07
ENSSSCG00000001521.3	3.61847	-1.54718	0.370777	-4.17281	3.00864e-05	0.000113512
ENSSSCG00000001523.4	18.4714	-0.274722	0.378987	-0.724887	0.468522	0.561765
ENSSSCG00000001527.4	5309.19	0.319319	0.0626824	5.09423	3.50163e-07	2.08732e-06
ENSSSCG00000001531.4	308.693	0.274741	0.0662926	4.14438	3.40737e-05	0.000126935
ENSSSCG00000001532.4	88.104	0.0797304	0.0891548	0.894292	0.371166	0.46607
ENSSSCG00000001533.4	233.983	0.153752	0.0567268	2.71039	0.00672036	0.0146456
ENSSSCG00000001534.4	204.579	-0.317075	0.064401	-4.92345	8.50317e-07	4.61849e-06
ENSSSCG00000001535.4	7.64024	-0.198819	0.220692	-0.900887	0.367648	0.462651
ENSSSCG00000001536.4	13.5206	-0.122996	0.140194	-0.877322	0.380312	0.475568
ENSSSCG00000001537.4	226.892	-0.120804	0.0542526	-2.22669	0.0259678	0.0480763
ENSSSCG00000001538.5	35.9996	-0.289243	0.178414	-1.62119	0.104977	0.161555
ENSSSCG00000001539.4	267.447	0.229142	0.108487	2.11215	0.0346733	0.06194
ENSSSCG00000001543.4	4374.29	0.476578	0.0814281	5.85275	4.83518e-09	4.86429e-08
ENSSSCG00000001544.4	187.595	0.611744	0.123982	4.93415	8.05007e-07	4.39888e-06
ENSSSCG00000001546.4	81.7919	0.319765	0.0688209	4.64633	3.3789e-06	1.59844e-05
ENSSSCG00000001549.4	706.341	-0.955266	0.155738	-6.1338	8.58039e-10	1.10316e-08
ENSSSCG00000001550.4	21.1981	-1.01565	0.170699	-5.94995	2.68227e-09	2.90239e-08
ENSSSCG00000001551.3	0.0205172	0.262747	2.91526	0.0901281	0.928185	NA
ENSSSCG00000001552.4	0.416008	-1.44999	1.87488	-0.773379	0.439298	NA
ENSSSCG00000001553.3	1.58193	-0.359486	0.360472	-0.997265	0.318636	0.410833
ENSSSCG00000001554.3	233.862	-0.41963	0.0933513	-4.49517	6.95132e-06	3.04118e-05
ENSSSCG00000001555.4	10.0283	0.330758	0.191038	1.73138	0.0833844	0.1328
ENSSSCG00000001556.5	1595.11	0.235703	0.0966259	2.43934	0.0147141	0.029208
ENSSSCG00000001559.4	0.0367557	0.438772	2.91526	0.150509	0.880363	NA
ENSSSCG00000001560.4	6.07593	-0.661927	0.280509	-2.35974	0.0182879	0.0354136
ENSSSCG00000001561.4	61.4781	-1.58387	0.230852	-6.86096	6.84014e-12	2.01935e-10
ENSSSCG00000001562.4	267.31	-0.223956	0.0495193	-4.5226	6.1084e-06	2.71655e-05
ENSSSCG00000001563.4	247.907	-0.0769208	0.0404672	-1.90082	0.0573256	0.09602
ENSSSCG00000001564.4	559.315	0.0195532	0.0901356	0.216931	0.828262	0.869931
ENSSSCG00000001565.4	702.937	0.784389	0.143379	5.47073	4.48186e-08	3.41401e-07
ENSSSCG00000001566.4	0.717654	0.690301	0.438691	1.57355	0.115592	0.175279
ENSSSCG00000001567.4	0.813244	0.923422	0.45329	2.03715	0.0416348	0.0726736
ENSSSCG00000001570.4	218.439	0.158777	0.119273	1.33121	0.18312	0.259476
ENSSSCG00000001571.4	815.95	0.471401	0.0795183	5.9282	3.06267e-09	3.25734e-08
ENSSSCG00000001572.4	82.2309	-0.308607	0.113685	-2.71459	0.00663584	0.0144982
ENSSSCG00000001573.4	307.637	-0.210083	0.179834	-1.16821	0.242723	0.327614
ENSSSCG00000001574.3	0.0151143	0.138214	2.91526	0.0474104	0.962186	NA
ENSSSCG00000001576.2	0.00859966	0.198325	2.91526	0.0680301	0.945762	NA
ENSSSCG00000001577.4	63.7181	0.275028	0.101563	2.70795	0.00677007	0.0147416
ENSSSCG00000001578.4	412.456	0.0178909	0.0596228	0.300067	0.764126	0.820532
ENSSSCG00000001582.4	9.95316	0.181714	0.15247	1.1918	0.233338	0.316892
ENSSSCG00000001589.3	0.15868	-0.044812	1.23779	-0.0362032	0.97112	NA
ENSSSCG00000001592.4	0.0323667	0.191204	2.91526	0.0655873	0.947706	NA
ENSSSCG00000001594.3	0.423776	-0.108182	1.29465	-0.083561	0.933405	NA
ENSSSCG00000001595.4	408.137	-0.48792	0.226372	-2.15539	0.031131	0.0563627
ENSSSCG00000001596.4	267.663	-0.00550883	0.151783	-0.0362942	0.971048	0.979574
ENSSSCG00000001597.4	0.905379	-1.23009	0.702164	-1.75186	0.0797977	0.127832
ENSSSCG00000001611.4	180.056	-0.22237	0.0765848	-2.90358	0.00368927	0.00861273
ENSSSCG00000001612.4	17.0601	-0.338068	0.165029	-2.04854	0.0405075	0.0709116
ENSSSCG00000001613.5	0.192574	0.25976	1.00281	0.259032	0.795611	NA
ENSSSCG00000001616.5	3.44411	0.297039	0.267095	1.11211	0.266091	0.353859
ENSSSCG00000001618.3	0.616467	0.300627	0.555777	0.540914	0.588567	0.671085
ENSSSCG00000001619.4	123.768	0.435096	0.0969877	4.4861	7.25387e-06	3.16281e-05
ENSSSCG00000001620.4	4.77107	0.228204	0.255606	0.892799	0.371965	0.466813
ENSSSCG00000001621.4	368.484	0.324712	0.105414	3.08034	0.00206765	0.00512876
ENSSSCG00000001624.4	23.6237	0.400933	0.155713	2.57482	0.0100291	0.0208009
ENSSSCG00000001625.4	28.6821	0.565806	0.251683	2.24809	0.0245703	0.0458183
ENSSSCG00000001629.4	14.8337	-0.546912	0.137614	-3.97425	7.06018e-05	0.00024439
ENSSSCG00000001636.3	1.12349	-0.375838	0.382601	-0.982322	0.325941	0.418785
ENSSSCG00000001637.4	1.69924	0.0384903	0.306341	0.125645	0.900013	0.924775
ENSSSCG00000001638.4	182.112	-0.0303578	0.0599718	-0.506202	0.612715	0.693244
ENSSSCG00000001639.4	25.9342	-0.131811	0.102034	-1.29183	0.196416	0.27486
ENSSSCG00000001641.4	705.016	-0.459671	0.0922482	-4.98298	6.26126e-07	3.51511e-06
ENSSSCG00000001646.4	171.956	-0.227113	0.0605116	-3.75321	0.000174588	0.000556049
ENSSSCG00000001650.4	0.432925	0.369064	0.572623	0.644514	0.519242	NA
ENSSSCG00000001651.5	314.453	0.653082	0.0847273	7.70805	1.2776e-14	1.14378e-12
ENSSSCG00000001653.4	125.465	-0.0236565	0.0656459	-0.360365	0.718574	0.781999
ENSSSCG00000001654.4	290.626	0.431842	0.0751752	5.74448	9.22055e-09	8.52108e-08
ENSSSCG00000001655.4	332.326	0.715958	0.0925912	7.73246	1.05487e-14	9.8088e-13
ENSSSCG00000001656.4	258.069	0.48916	0.0940169	5.2029	1.96205e-07	1.24706e-06
ENSSSCG00000001657.4	60.6555	0.172766	0.109963	1.57114	0.116151	0.175958
ENSSSCG00000001658.4	239.466	0.559643	0.094159	5.94359	2.78844e-09	3.00072e-08
ENSSSCG00000001659.4	119.393	0.389443	0.0710317	5.48266	4.18974e-08	3.2283e-07
ENSSSCG00000001660.4	25.8193	0.577369	0.161893	3.56637	0.000361956	0.00107155
ENSSSCG00000001661.4	686.547	0.496963	0.0948169	5.24129	1.5946e-07	1.03989e-06
ENSSSCG00000001664.4	9.61116	-0.462317	0.317475	-1.45623	0.145328	0.213153
ENSSSCG00000001667.4	288.986	-0.132663	0.0792941	-1.67305	0.0943177	0.147769
ENSSSCG00000001672.4	13.6151	-0.250612	0.184293	-1.35986	0.173875	0.247973
ENSSSCG00000001676.4	4.72784	-0.436959	0.261384	-1.67171	0.0945811	0.148095
ENSSSCG00000001679.4	518.191	0.280538	0.0770272	3.64207	0.000270454	0.000825737
ENSSSCG00000001680.4	166.968	-0.344882	0.0774182	-4.45479	8.39748e-06	3.60309e-05
ENSSSCG00000001682.4	1.13307	-0.72153	0.607709	-1.1873	0.235111	0.318944
ENSSSCG00000001683.4	614.47	-0.433105	0.14858	-2.91495	0.00355741	0.00833369
ENSSSCG00000001688.4	151.166	0.278658	0.103662	2.68814	0.00718518	0.0155274
ENSSSCG00000001689.4	271.09	0.329693	0.0976421	3.37655	0.000734016	0.00202233
ENSSSCG00000001691.4	5.22559	0.214788	0.302918	0.709062	0.478286	0.570816
ENSSSCG00000001692.4	360.663	0.579108	0.104022	5.56719	2.5888e-08	2.10916e-07
ENSSSCG00000001695.4	955.02	-0.40663	0.119492	-3.40299	0.000666535	0.00185941
ENSSSCG00000001696.4	368.288	0.664046	0.101753	6.52603	6.75359e-11	1.29322e-09
ENSSSCG00000001697.5	344.184	0.472538	0.0958828	4.92828	8.29547e-07	4.52066e-06
ENSSSCG00000001698.4	7.20248	-0.199628	0.193001	-1.03434	0.300977	0.392129
ENSSSCG00000001700.4	573.398	0.59304	0.102142	5.80603	6.39707e-09	6.20045e-08
ENSSSCG00000001701.4	4972.73	0.201991	0.0977956	2.06544	0.0388816	0.0684441
ENSSSCG00000001702.4	258.774	0.366926	0.084727	4.33068	1.4865e-05	6.01469e-05
ENSSSCG00000001703.5	53.6825	0.364322	0.0917024	3.97287	7.10121e-05	0.000245574
ENSSSCG00000001705.4	5.61841	-0.73118	0.330969	-2.20921	0.0271599	0.0499908
ENSSSCG00000001706.4	102.47	0.274993	0.0715815	3.84167	0.000122198	0.000404409
ENSSSCG00000001708.4	317.398	-0.447989	0.077258	-5.79861	6.68669e-09	6.45343e-08
ENSSSCG00000001709.4	200.167	0.0968157	0.0741848	1.30506	0.191872	0.269822
ENSSSCG00000001710.4	17.4601	0.138503	0.164457	0.842182	0.399686	0.494715
ENSSSCG00000001715.4	1.37992	-0.25727	0.349342	-0.736442	0.461462	0.554688
ENSSSCG00000001716.4	80.4926	-0.312162	0.269182	-1.15967	0.246184	0.331245
ENSSSCG00000001718.4	210.489	-0.544944	0.11632	-4.68486	2.80147e-06	1.35223e-05
ENSSSCG00000001720.4	1058.67	-0.251618	0.107003	-2.3515	0.0186981	0.0361032
ENSSSCG00000001723.4	203.137	0.393223	0.106494	3.69244	0.00022211	0.000689693
ENSSSCG00000001724.4	1.32115	-1.25067	0.534028	-2.34195	0.0191834	0.0368626
ENSSSCG00000001725.4	589.234	-0.326551	0.0881615	-3.70401	0.000212218	0.000661825
ENSSSCG00000001726.4	0.132371	0.320584	1.61942	0.197962	0.843074	NA
ENSSSCG00000001727.5	253.86	-0.01158	0.109209	-0.106035	0.915554	0.937593
ENSSSCG00000001729.4	7.22451	-0.153708	0.24888	-0.617601	0.536838	0.625064
ENSSSCG00000001731.4	61.622	-0.421368	0.131445	-3.20566	0.00134752	0.00350088
ENSSSCG00000001732.4	1324	-0.344701	0.118529	-2.90817	0.00363554	0.00849786
ENSSSCG00000001734.3	0.343769	-0.195532	0.594406	-0.328954	0.742191	NA
ENSSSCG00000001735.4	0.464207	1.58751	0.690474	2.29916	0.0214958	0.0407078
ENSSSCG00000001736.4	0.185915	-0.788864	2.90071	-0.271956	0.785656	NA
ENSSSCG00000001738.3	0.048055	-0.0421223	2.91526	-0.0144489	0.988472	NA
ENSSSCG00000001739.4	0.0688205	-0.222457	2.91526	-0.0763078	0.939174	NA
ENSSSCG00000001741.3	0	NA	NA	NA	NA	NA
ENSSSCG00000001743.4	0	NA	NA	NA	NA	NA
ENSSSCG00000001744.3	0	NA	NA	NA	NA	NA
ENSSSCG00000001746.4	42.9035	0.561853	0.191779	2.92969	0.00339297	0.00798569
ENSSSCG00000001748.3	0.0781994	-0.099527	2.391	-0.0416257	0.966797	NA
ENSSSCG00000001749.5	0.0203275	0.37866	2.91526	0.129889	0.896654	NA
ENSSSCG00000001750.3	14.4209	0.205568	0.132618	1.55008	0.121122	0.182496
ENSSSCG00000001751.4	1.67608	-0.280188	0.494584	-0.566512	0.571046	0.656085
ENSSSCG00000001752.4	4.64828	-0.415114	0.507714	-0.817613	0.413578	0.508217
ENSSSCG00000001755.4	54.9557	0.0986958	0.126837	0.778128	0.436494	0.530558
ENSSSCG00000001756.4	508.609	-0.495049	0.104046	-4.75801	1.95512e-06	9.77995e-06
ENSSSCG00000001757.4	263.066	-0.0355388	0.0435423	-0.81619	0.414391	0.509078
ENSSSCG00000001760.4	13.298	-0.551249	0.151197	-3.6459	0.000266461	0.000815201
ENSSSCG00000001762.4	86.9317	0.482072	0.215045	2.24172	0.0249792	0.0464894
ENSSSCG00000001764.4	2.5837	1.19574	0.303339	3.94193	8.08297e-05	0.000276662
ENSSSCG00000001765.4	49.0777	0.250503	0.118342	2.11677	0.0342797	0.061343
ENSSSCG00000001769.5	1909.09	-0.0857476	0.0500215	-1.71422	0.086489	0.137127
ENSSSCG00000001770.4	762.479	0.51379	0.151338	3.39499	0.000686317	0.00190811
ENSSSCG00000001771.4	0.748762	-0.145376	0.445967	-0.325978	0.744441	0.803989
ENSSSCG00000001773.4	74.7031	0.608533	0.147356	4.12968	3.63263e-05	0.000134604
ENSSSCG00000001775.3	2.39697	-0.932997	0.398768	-2.3397	0.0192994	0.037058
ENSSSCG00000001776.4	0.486725	-0.0138046	0.570707	-0.0241887	0.980702	0.985669
ENSSSCG00000001779.4	1071.41	-0.0959986	0.0686452	-1.39848	0.16197	0.233655
ENSSSCG00000001780.4	1153.72	0.179129	0.152142	1.17738	0.239045	0.323279
ENSSSCG00000001782.5	55.0942	-0.00740267	0.131391	-0.0563408	0.95507	0.96708
ENSSSCG00000001786.4	1.06505	-1.27906	0.454554	-2.81388	0.0048947	0.0110709
ENSSSCG00000001787.5	48.0012	0.352427	0.091017	3.8721	0.000107902	0.000360766
ENSSSCG00000001788.4	5.25564	0.151175	0.190411	0.793941	0.42723	0.522077
ENSSSCG00000001789.4	0.0240292	0.438771	2.91526	0.150508	0.880364	NA
ENSSSCG00000001790.3	0	NA	NA	NA	NA	NA
ENSSSCG00000001792.4	232.136	-0.254941	0.0553608	-4.60507	4.12318e-06	1.90947e-05
ENSSSCG00000001793.4	70.7698	0.109174	0.158561	0.688533	0.491118	0.583083
ENSSSCG00000001795.4	4.95701	-0.273356	0.219026	-1.24805	0.212012	0.292891
ENSSSCG00000001798.3	2.00804	1.70599	0.559561	3.0488	0.0022976	0.00563022
ENSSSCG00000001800.4	369.613	0.258845	0.0781253	3.3132	0.000922351	0.00248393
ENSSSCG00000001801.4	1378.31	-0.439969	0.100681	-4.36994	1.2428e-05	5.12285e-05
ENSSSCG00000001804.4	978.025	-0.389356	0.158815	-2.45164	0.0142207	0.0283441
ENSSSCG00000001805.4	170.699	-0.278253	0.0596098	-4.66791	3.04281e-06	1.45433e-05
ENSSSCG00000001806.4	985.017	0.124428	0.137845	0.902663	0.366705	0.461624
ENSSSCG00000001807.4	4.88064	-0.857947	0.347054	-2.47209	0.0134327	0.026949
ENSSSCG00000001808.4	0.610958	-0.102427	0.553512	-0.185049	0.853191	0.888971
ENSSSCG00000001810.4	310.353	-0.408766	0.0681666	-5.99657	2.0153e-09	2.2935e-08
ENSSSCG00000001814.4	406.39	-0.322599	0.076458	-4.2193	2.45061e-05	9.43926e-05
ENSSSCG00000001816.4	18.8986	-0.295949	0.151059	-1.95917	0.0500933	0.0853464
ENSSSCG00000001817.3	1553.43	0.499805	0.120274	4.15555	3.245e-05	0.00012164
ENSSSCG00000001818.4	70.6726	-0.0188662	0.0844549	-0.223388	0.823233	0.86596
ENSSSCG00000001819.4	1888.36	0.137857	0.0855408	1.61159	0.107051	0.164256
ENSSSCG00000001820.4	113.957	0.447529	0.0849627	5.26735	1.38404e-07	9.16493e-07
ENSSSCG00000001821.4	229.283	0.466949	0.0789675	5.91318	3.35562e-09	3.53349e-08
ENSSSCG00000001822.4	78.8689	0.194275	0.101607	1.91203	0.0558722	0.0938733
ENSSSCG00000001823.4	1726.16	0.482799	0.168971	2.85728	0.00427284	0.00982329
ENSSSCG00000001824.4	245.902	0.236641	0.0797568	2.96704	0.00300683	0.00717518
ENSSSCG00000001825.4	470.117	0.288417	0.101362	2.84542	0.00443529	0.0101476
ENSSSCG00000001826.4	4.74202	-0.648685	0.341652	-1.89867	0.0576074	0.0964204
ENSSSCG00000001830.2	0	NA	NA	NA	NA	NA
ENSSSCG00000001832.4	3.66759	0.164003	0.348715	0.470305	0.638137	0.715099
ENSSSCG00000001834.4	350.174	0.503966	0.0919455	5.48113	4.22606e-08	3.25074e-07
ENSSSCG00000001835.4	252.128	-0.214171	0.188344	-1.13713	0.255486	0.341873
ENSSSCG00000001836.4	748.565	-0.262589	0.181807	-1.44433	0.148646	0.217424
ENSSSCG00000001837.4	39.8794	-0.231353	0.0901108	-2.56742	0.0102458	0.0211844
ENSSSCG00000001838.4	727.044	0.454017	0.075955	5.97744	2.26667e-09	2.52384e-08
ENSSSCG00000001840.4	139.261	0.161865	0.0579476	2.79331	0.00521719	0.0117078
ENSSSCG00000001841.4	10.1927	0.423107	0.205886	2.05505	0.0398738	0.069945
ENSSSCG00000001844.4	37.4314	0.287587	0.207605	1.38526	0.165973	0.238248
ENSSSCG00000001846.4	1.54182	-0.861897	0.430312	-2.00296	0.0451819	0.0779746
ENSSSCG00000001847.4	11.7844	0.394491	0.151119	2.61046	0.00904194	0.0189848
ENSSSCG00000001848.4	7.54221	0.606748	0.233804	2.59511	0.00945597	0.0197507
ENSSSCG00000001849.4	1600.1	0.0498135	0.215715	0.230922	0.817375	0.860777
ENSSSCG00000001850.4	171.308	0.296508	0.0604837	4.90228	9.47286e-07	5.07338e-06
ENSSSCG00000001852.4	4104.99	0.667614	0.0969414	6.88678	5.70685e-12	1.74771e-10
ENSSSCG00000001858.4	759.45	0.400114	0.0845229	4.7338	2.20356e-06	1.08928e-05
ENSSSCG00000001862.4	1599.19	-0.226172	0.0867111	-2.60834	0.00909826	0.0190897
ENSSSCG00000001863.4	162.606	-0.0851112	0.177762	-0.478794	0.632085	0.709891
ENSSSCG00000001865.4	113.364	-0.590735	0.127408	-4.63656	3.54247e-06	1.66838e-05
ENSSSCG00000001866.4	301.531	-0.18542	0.0763017	-2.43009	0.0150952	0.0298658
ENSSSCG00000001867.4	21.0509	0.333521	0.124777	2.67294	0.00751908	0.0161675
ENSSSCG00000001868.4	2502.29	0.0319751	0.0601196	0.531857	0.594825	0.677022
ENSSSCG00000001869.4	153.76	-0.15815	0.0839558	-1.88373	0.0596011	0.0993793
ENSSSCG00000001871.4	352.423	0.0443456	0.0482879	0.91836	0.358431	0.453074
ENSSSCG00000001872.4	277.496	-0.175054	0.252487	-0.693318	0.48811	0.580505
ENSSSCG00000001873.4	46.7742	0.153565	0.127846	1.20117	0.229687	0.312946
ENSSSCG00000001875.4	178.081	-0.0798933	0.0656519	-1.21692	0.223633	0.305876
ENSSSCG00000001877.4	215.128	0.281366	0.0712126	3.95107	7.7803e-05	0.000266783
ENSSSCG00000001878.4	115.519	-0.00460202	0.0910099	-0.0505661	0.959671	0.970649
ENSSSCG00000001879.3	0.0338642	0.438772	2.91526	0.150509	0.880363	NA
ENSSSCG00000001880.4	306.54	0.075364	0.0694368	1.08536	0.277762	0.366663
ENSSSCG00000001881.4	281.264	-0.137256	0.0767752	-1.78776	0.0738142	0.119467
ENSSSCG00000001882.4	292.38	0.14558	0.125804	1.15719	0.247195	0.332456
ENSSSCG00000001884.4	166.611	0.535614	0.0847613	6.31909	2.63107e-10	4.08428e-09
ENSSSCG00000001885.4	104.164	0.626027	0.124136	5.04308	4.58109e-07	2.65789e-06
ENSSSCG00000001887.4	117.592	0.195909	0.136014	1.44036	0.149766	0.218637
ENSSSCG00000001888.3	1.93064	0.442069	0.364528	1.21272	0.225239	0.307675
ENSSSCG00000001892.4	411.582	0.680816	0.0837588	8.1283	4.35358e-16	6.71196e-14
ENSSSCG00000001895.4	0.396229	0.250792	0.564002	0.444666	0.656561	NA
ENSSSCG00000001898.4	197.114	0.0345602	0.0678973	0.509008	0.610747	0.69148
ENSSSCG00000001899.4	0.379295	-0.47381	0.582601	-0.813267	0.416065	NA
ENSSSCG00000001900.4	206.975	0.705071	0.0899063	7.84229	4.42415e-15	4.9261e-13
ENSSSCG00000001901.4	1699.36	0.763192	0.319176	2.39113	0.0167964	0.0328213
ENSSSCG00000001903.4	194.434	0.463943	0.0633968	7.31808	2.5155e-13	1.31639e-11
ENSSSCG00000001904.4	246.654	0.0905947	0.0409826	2.21056	0.027066	0.0498333
ENSSSCG00000001905.4	61.7347	-0.0646395	0.0975001	-0.662969	0.507351	0.598534
ENSSSCG00000001906.4	1234.32	0.867463	0.295615	2.93444	0.00334154	0.00787391
ENSSSCG00000001907.4	297.208	0.601802	0.0999151	6.02313	1.71076e-09	1.98703e-08
ENSSSCG00000001908.4	0.0769988	-0.00814742	2.10907	-0.00386304	0.996918	NA
ENSSSCG00000001909.4	0.349414	-0.00330561	0.834419	-0.00396158	0.996839	NA
ENSSSCG00000001910.5	111.999	0.455083	0.127283	3.57536	0.000349746	0.00103984
ENSSSCG00000001912.4	343.732	-0.666093	0.105327	-6.32407	2.54765e-10	3.98219e-09
ENSSSCG00000001913.4	51.565	0.0475071	0.0942172	0.50423	0.6141	0.694317
ENSSSCG00000001914.4	59.2641	1.00649	0.152014	6.62105	3.56666e-11	7.66811e-10
ENSSSCG00000001915.4	0	NA	NA	NA	NA	NA
ENSSSCG00000001916.4	182.215	-0.935915	0.46986	-1.9919	0.0463818	0.0797934
ENSSSCG00000001917.4	117.679	0.501006	0.0860778	5.82039	5.87114e-09	5.75877e-08
ENSSSCG00000001918.4	614.063	-0.221905	0.0529973	-4.1871	2.82538e-05	0.000107271
ENSSSCG00000001920.4	0.321952	-0.711983	1.4905	-0.477682	0.632877	NA
ENSSSCG00000001921.4	408.619	0.0482946	0.126425	0.382002	0.70246	0.76831
ENSSSCG00000001924.4	653.193	-0.379208	0.0582921	-6.5053	7.75375e-11	1.44486e-09
ENSSSCG00000001925.4	147.086	0.125813	0.0618637	2.03371	0.0419806	0.0731992
ENSSSCG00000001926.4	0.153876	0.683477	1.14552	0.59665	0.550741	NA
ENSSSCG00000001927.4	582.575	0.266851	0.0673805	3.96037	7.48352e-05	0.000257627
ENSSSCG00000001928.4	0.00877432	0.198325	2.91526	0.0680301	0.945762	NA
ENSSSCG00000001930.4	75928.1	0.382439	0.146042	2.61869	0.00882684	0.0185808
ENSSSCG00000001931.4	93.8036	0.327224	0.162844	2.00943	0.0444912	0.0770185
ENSSSCG00000001932.4	0.110323	-0.0960033	1.49515	-0.06421	0.948803	NA
ENSSSCG00000001934.4	436.136	-0.442971	0.0797969	-5.55122	2.83677e-08	2.28844e-07
ENSSSCG00000001938.3	2.08589	-0.404653	0.372216	-1.08715	0.276973	0.365876
ENSSSCG00000001939.3	3.78946	0.283899	0.191666	1.48121	0.138549	0.204775
ENSSSCG00000001942.4	19.9213	-0.182774	0.152902	-1.19536	0.231945	0.315237
ENSSSCG00000001944.3	0.249345	-0.507746	2.78317	-0.182435	0.855242	NA
ENSSSCG00000001945.4	0.113772	0.139214	2.91526	0.0477534	0.961913	NA
ENSSSCG00000001946.4	168.513	-0.370216	0.103495	-3.57713	0.000347389	0.00103335
ENSSSCG00000001947.4	113.029	-0.234352	0.0942184	-2.48733	0.0128706	0.0259571
ENSSSCG00000001949.4	0.0181143	0.138214	2.91526	0.0474104	0.962186	NA
ENSSSCG00000001950.4	890.833	0.18067	0.0652129	2.77046	0.00559777	0.0124504
ENSSSCG00000001952.5	461.567	-0.203933	0.0962991	-2.11771	0.0342	0.0612185
ENSSSCG00000001955.4	438.957	-0.435592	0.0833696	-5.22483	1.74311e-07	1.12535e-06
ENSSSCG00000001958.4	196.437	-0.849087	0.131025	-6.48033	9.15196e-11	1.65913e-09
ENSSSCG00000001959.4	1733.99	-0.33573	0.0838853	-4.00226	6.2741e-05	0.000220008
ENSSSCG00000001960.4	106.551	-0.314581	0.0638979	-4.92319	8.51467e-07	4.62335e-06
ENSSSCG00000001963.4	159.851	0.08888	0.103287	0.860516	0.389505	0.484878
ENSSSCG00000001964.4	1.3283	-1.65518	0.546971	-3.02608	0.0024775	0.00602685
ENSSSCG00000001966.4	333.155	-0.718751	0.13322	-5.39522	6.84388e-08	4.93208e-07
ENSSSCG00000001968.4	88.3091	-0.232722	0.0673372	-3.45607	0.000548119	0.00155473
ENSSSCG00000001970.4	169.11	-0.258144	0.07373	-3.5012	0.000463166	0.00133802
ENSSSCG00000001971.4	1609.32	-0.602818	0.0919996	-6.5524	5.6621e-11	1.11465e-09
ENSSSCG00000001972.4	161.425	-0.603155	0.0951414	-6.33956	2.30421e-10	3.65232e-09
ENSSSCG00000001973.4	205.197	-0.541078	0.114406	-4.72947	2.25102e-06	1.11e-05
ENSSSCG00000001974.4	35.6511	-0.603543	0.138625	-4.35378	1.3381e-05	5.46822e-05
ENSSSCG00000001975.4	50.9162	-0.823054	0.153023	-5.37863	7.50533e-08	5.35103e-07
ENSSSCG00000001977.4	49.5769	-0.436195	0.134583	-3.24108	0.00119077	0.00312515
ENSSSCG00000001978.4	16.4702	0.0680908	0.188656	0.360925	0.718155	0.781591
ENSSSCG00000001979.4	1.68653	1.75307	0.426973	4.10581	4.02906e-05	0.000147776
ENSSSCG00000001982.4	1.18529	0.435851	0.501507	0.869082	0.384802	0.480051
ENSSSCG00000001983.4	108.949	0.50618	0.102132	4.95614	7.19061e-07	3.97622e-06
ENSSSCG00000001984.4	302.797	0.0093546	0.0745841	0.125424	0.900188	0.924803
ENSSSCG00000001985.4	3.79576	0.149157	0.21749	0.685811	0.492833	0.584773
ENSSSCG00000001986.4	29.4554	-0.0801397	0.101364	-0.790615	0.429169	0.523878
ENSSSCG00000001987.5	198.329	0.393384	0.122994	3.19841	0.00138187	0.00357672
ENSSSCG00000001988.4	93.6577	-0.353692	0.107023	-3.30481	0.000950396	0.00254842
ENSSSCG00000001989.4	580.447	-0.229509	0.255679	-0.897643	0.369376	0.464242
ENSSSCG00000001990.4	104.608	0.479116	0.112138	4.27254	1.93257e-05	7.60131e-05
ENSSSCG00000001991.4	366.085	0.826698	0.127183	6.50005	8.02958e-11	1.4901e-09
ENSSSCG00000001992.4	226.382	0.61317	0.115257	5.32004	1.03746e-07	7.10469e-07
ENSSSCG00000001993.5	21.1108	0.629535	0.168527	3.73551	0.000187337	0.000592111
ENSSSCG00000001994.4	346.677	0.311189	0.0723	4.30414	1.67635e-05	6.69873e-05
ENSSSCG00000002000.4	637.042	0.64608	0.102029	6.33231	2.41515e-10	3.79481e-09
ENSSSCG00000002001.4	63.1362	-0.694681	0.10966	-6.33489	2.37518e-10	3.74506e-09
ENSSSCG00000002002.5	227.757	-0.296403	0.0988688	-2.99794	0.00271807	0.00654325
ENSSSCG00000002003.4	312.577	0.227957	0.0808996	2.81778	0.00483568	0.0109498
ENSSSCG00000002004.4	416.698	0.327724	0.0965293	3.39507	0.000686116	0.00190795
ENSSSCG00000002005.4	513.681	0.590599	0.0907631	6.50703	7.66504e-11	1.43128e-09
ENSSSCG00000002006.4	662.009	0.370765	0.0979317	3.78595	0.00015312	0.000496033
ENSSSCG00000002007.3	827.081	0.609432	0.18914	3.22213	0.00127242	0.0033206
ENSSSCG00000002008.4	1850.03	0.394599	0.0870174	4.53471	5.76836e-06	2.58188e-05
ENSSSCG00000002009.4	2350.46	1.90153	0.292143	6.5089	7.57048e-11	1.41694e-09
ENSSSCG00000002010.3	0.692895	0.616949	0.423669	1.45621	0.145336	0.213153
ENSSSCG00000002011.4	0.0155811	0.138213	2.91526	0.0474102	0.962186	NA
ENSSSCG00000002012.4	2.95672	0.0488968	0.249046	0.196337	0.844346	0.882532
ENSSSCG00000002013.4	767.588	0.373567	0.139719	2.67371	0.00750168	0.0161359
ENSSSCG00000002014.4	9.85401	0.853419	0.163994	5.20397	1.9508e-07	1.24078e-06
ENSSSCG00000002015.4	30.0199	0.0541606	0.118457	0.457217	0.647515	0.722496
ENSSSCG00000002016.3	202.332	0.634689	0.0712429	8.90879	5.15903e-19	2.06797e-16
ENSSSCG00000002020.4	83.8876	-0.259825	0.0648478	-4.00669	6.15755e-05	0.000216468
ENSSSCG00000002023.4	1281.43	-0.32004	0.0662096	-4.83373	1.33995e-06	6.93397e-06
ENSSSCG00000002025.4	49.3709	0.278899	0.0798215	3.49403	0.000475789	0.00137097
ENSSSCG00000002026.5	15.7779	-0.49178	0.279111	-1.76195	0.0780774	0.125455
ENSSSCG00000002028.4	60.5103	-0.349833	0.336783	-1.03875	0.298921	0.389929
ENSSSCG00000002029.5	61055	-0.870849	0.389592	-2.23528	0.0253988	0.0471729
ENSSSCG00000002032.4	686.876	0.480404	0.145029	3.31246	0.000924794	0.00248977
ENSSSCG00000002033.5	0.760815	1.26502	0.490032	2.5815	0.00983721	0.0204405
ENSSSCG00000002034.4	895.163	-0.0288313	0.0374687	-0.769477	0.44161	0.535478
ENSSSCG00000002035.4	88.4437	0.100957	0.0549348	1.83776	0.0660977	0.108685
ENSSSCG00000002036.4	326.165	0.558519	0.0852849	6.54886	5.79769e-11	1.1392e-09
ENSSSCG00000002037.4	13.6441	-0.254055	0.14907	-1.70427	0.0883306	0.139702
ENSSSCG00000002038.3	0	NA	NA	NA	NA	NA
ENSSSCG00000002039.4	439.044	0.257491	0.0992783	2.59363	0.00949678	0.0198244
ENSSSCG00000002040.4	227.74	0.575828	0.0685899	8.39524	4.64937e-17	9.21596e-15
ENSSSCG00000002041.4	303.036	0.404132	0.119682	3.37671	0.000733579	0.00202143
ENSSSCG00000002042.4	1408.77	0.516498	0.0847843	6.0919	1.11577e-09	1.38324e-08
ENSSSCG00000002045.2	1.04301	0.130638	0.637929	0.204784	0.837741	0.877485
ENSSSCG00000002050.4	265.175	0.470984	0.0802809	5.86671	4.44539e-09	4.51751e-08
ENSSSCG00000002051.4	427.911	0.47356	0.09459	5.00645	5.54433e-07	3.15883e-06
ENSSSCG00000002052.4	0.344806	-0.195056	0.68074	-0.286535	0.774468	NA
ENSSSCG00000002062.3	0.0157433	0.259154	2.91526	0.0888958	0.929165	NA
ENSSSCG00000002071.3	0.0413782	0.201746	2.91526	0.0692035	0.944828	NA
ENSSSCG00000002077.4	0.807912	0.141003	0.402765	0.350088	0.726273	0.78857
ENSSSCG00000002078.4	0.114214	0.0828871	1.35763	0.0610528	0.951317	NA
ENSSSCG00000002081.4	0.500482	0.825659	0.556669	1.48321	0.138018	0.204146
ENSSSCG00000002084.4	0	NA	NA	NA	NA	NA
ENSSSCG00000002097.3	0.0564496	0.135044	2.49349	0.0541586	0.956809	NA
ENSSSCG00000002099.4	0.981097	0.335038	0.425704	0.787019	0.43127	0.525661
ENSSSCG00000002105.3	0	NA	NA	NA	NA	NA
ENSSSCG00000002106.4	0.0248444	0.318766	2.91526	0.109344	0.91293	NA
ENSSSCG00000002127.4	447.962	-0.04735	0.0432102	-1.09581	0.273163	0.361745
ENSSSCG00000002129.4	2.38668	-1.11759	0.34893	-3.2029	0.00136052	0.00352955
ENSSSCG00000002130.3	0	NA	NA	NA	NA	NA
ENSSSCG00000002131.4	0	NA	NA	NA	NA	NA
ENSSSCG00000002134.3	0.344184	-0.950427	0.615457	-1.54426	0.122525	NA
ENSSSCG00000002135.4	30.6799	0.0708059	0.148018	0.478359	0.632395	0.710017
ENSSSCG00000002138.4	123.53	0.321836	0.0776514	4.14462	3.40375e-05	0.000126827
ENSSSCG00000002140.4	600.607	-0.0520534	0.201199	-0.258716	0.795855	0.84425
ENSSSCG00000002142.4	235.329	0.172398	0.0615976	2.79878	0.00512957	0.0115313
ENSSSCG00000002143.4	147.863	-0.232986	0.0672492	-3.46452	0.000531184	0.00151063
ENSSSCG00000002144.3	102.731	-0.113285	0.0731736	-1.54816	0.121583	0.18308
ENSSSCG00000002145.4	45.3359	0.0167749	0.0804146	0.208605	0.834757	0.874918
ENSSSCG00000002148.4	0	NA	NA	NA	NA	NA
ENSSSCG00000002170.3	0.109118	0.372813	1.36886	0.272352	0.785351	NA
ENSSSCG00000002175.4	0	NA	NA	NA	NA	NA
ENSSSCG00000002187.4	0.0898638	-0.104164	1.85385	-0.056188	0.955192	NA
ENSSSCG00000002188.3	0.0326843	0.01799	2.91526	0.00617098	0.995076	NA
ENSSSCG00000002190.4	0.00761784	0.318548	2.91526	0.109269	0.912989	NA
ENSSSCG00000002191.4	0	NA	NA	NA	NA	NA
ENSSSCG00000002202.4	0.010479	0.318549	2.91526	0.109269	0.912989	NA
ENSSSCG00000002235.4	84.623	-0.140114	0.0781269	-1.79342	0.0729066	0.118263
ENSSSCG00000002241.4	0.527141	-0.562926	0.483445	-1.16441	0.244259	0.329195
ENSSSCG00000002243.4	184.543	-0.232591	0.0816852	-2.84741	0.00440768	0.010096
ENSSSCG00000002245.4	44.1527	-0.644384	0.132377	-4.86779	1.12855e-06	5.94184e-06
ENSSSCG00000002251.4	0	NA	NA	NA	NA	NA
ENSSSCG00000002252.5	306.135	-0.818539	0.198936	-4.11459	3.8787e-05	0.000142813
ENSSSCG00000002254.4	133.047	0.0970596	0.0654436	1.4831	0.138047	0.204173
ENSSSCG00000002257.4	4.83008	-0.204132	0.170647	-1.19623	0.231608	0.314921
ENSSSCG00000002258.3	44.2416	0.419455	0.127934	3.27869	0.00104291	0.00277218
ENSSSCG00000002259.4	361.61	-0.243614	0.0783324	-3.11001	0.00187083	0.00468522
ENSSSCG00000002260.4	6.48893	0.190206	0.16912	1.12468	0.260724	0.347877
ENSSSCG00000002262.4	0.535707	-0.381845	0.630079	-0.606027	0.544497	0.632145
ENSSSCG00000002263.4	50.7057	-0.27756	0.248252	-1.11806	0.263543	0.350988
ENSSSCG00000002265.4	82.1962	0.233357	0.11071	2.10783	0.0350456	0.0625274
ENSSSCG00000002266.4	487.312	-0.433359	0.0736522	-5.88386	4.00817e-09	4.12197e-08
ENSSSCG00000002267.4	239.191	-0.875494	0.377191	-2.32109	0.0202821	0.0387097
ENSSSCG00000002268.3	56.5926	-0.600856	0.12816	-4.68833	2.75446e-06	1.33239e-05
ENSSSCG00000002269.4	1629.92	0.357728	0.103084	3.47026	0.000519951	0.00148259
ENSSSCG00000002270.4	1.70026	-0.616089	0.417114	-1.47703	0.139668	0.206064
ENSSSCG00000002274.2	33.8181	-1.1205	0.555632	-2.01662	0.043735	0.0758572
ENSSSCG00000002275.4	8.3184	-0.886163	0.307941	-2.8777	0.00400582	0.00926609
ENSSSCG00000002276.4	342.017	-0.317157	0.103309	-3.06999	0.00214067	0.00528516
ENSSSCG00000002277.4	1761.81	-0.994048	0.387896	-2.56266	0.0103872	0.0214401
ENSSSCG00000002279.4	15.16	0.0710857	0.294394	0.241465	0.809195	0.854332
ENSSSCG00000002280.3	97.6751	0.583281	0.11205	5.20555	1.93428e-07	1.23158e-06
ENSSSCG00000002281.4	388.607	0.376559	0.157694	2.38791	0.0169446	0.0330842
ENSSSCG00000002283.4	205.591	-0.0523333	0.0755589	-0.692616	0.48855	0.580953
ENSSSCG00000002284.4	0.268555	0.0127511	0.716752	0.0177901	0.985806	NA
ENSSSCG00000002285.4	416.517	-0.0793015	0.0613363	-1.2929	0.196047	0.27443
ENSSSCG00000002286.4	1.32756	0.426938	0.306261	1.39403	0.163307	0.235132
ENSSSCG00000002287.4	296.579	-0.557139	0.127106	-4.38325	1.1692e-05	4.84939e-05
ENSSSCG00000002290.4	66.6823	-0.0615968	0.208206	-0.295845	0.767348	0.822964
ENSSSCG00000002292.4	25.9588	0.180791	0.14572	1.24067	0.214726	0.29578
ENSSSCG00000002294.5	677.326	0.341584	0.204362	1.67146	0.0946302	0.148159
ENSSSCG00000002295.4	423.764	0.179889	0.0498077	3.61166	0.000304238	0.00091632
ENSSSCG00000002296.4	1045.44	-0.295994	0.0988139	-2.99547	0.00274024	0.00659046
ENSSSCG00000002297.4	1.14992	-0.236461	0.451098	-0.52419	0.600147	0.68209
ENSSSCG00000002298.4	255.228	0.252794	0.0548115	4.61207	3.98674e-06	1.8513e-05
ENSSSCG00000002305.4	80.0316	0.207101	0.0934182	2.21692	0.0266284	0.0491379
ENSSSCG00000002306.4	68.5077	-0.502286	0.254259	-1.97549	0.0482128	0.0825811
ENSSSCG00000002307.4	331.374	0.23466	0.0409126	5.73563	9.71504e-09	8.94081e-08
ENSSSCG00000002309.4	5.47892	-0.643172	0.22637	-2.84124	0.00449387	0.0102582
ENSSSCG00000002310.2	0.248029	-0.909127	2.91366	-0.312022	0.755024	NA
ENSSSCG00000002311.4	256.304	-0.232208	0.0990594	-2.34413	0.0190715	0.0366894
ENSSSCG00000002313.4	2394.23	-0.480338	0.176466	-2.72199	0.00648898	0.01421
ENSSSCG00000002314.4	313.083	0.150501	0.0774868	1.94228	0.0521026	0.0883308
ENSSSCG00000002315.4	155.854	-2.32511	0.54523	-4.26446	2.00386e-05	7.85306e-05
ENSSSCG00000002316.4	19.4953	0.0351736	0.0883175	0.398263	0.690436	0.758237
ENSSSCG00000002321.4	0	NA	NA	NA	NA	NA
ENSSSCG00000002322.4	0.171868	-0.163399	1.08049	-0.151227	0.879797	NA
ENSSSCG00000002329.4	13.7741	-0.0712707	0.106704	-0.667927	0.50418	0.595612
ENSSSCG00000002330.4	408.25	-0.0806301	0.0588031	-1.37119	0.170316	0.243629
ENSSSCG00000002332.4	116.4	0.132358	0.0621856	2.12844	0.0333008	0.0597988
ENSSSCG00000002333.4	190.229	-0.137474	0.0954817	-1.43979	0.149926	0.218852
ENSSSCG00000002337.4	222.721	0.199458	0.0564137	3.53562	0.000406816	0.00118991
ENSSSCG00000002340.5	361.95	-0.163004	0.0641443	-2.54121	0.0110468	0.0226254
ENSSSCG00000002341.4	67.4264	0.0962852	0.161157	0.597463	0.550198	0.637029
ENSSSCG00000002344.4	35.9853	0.0884527	0.0762209	1.16048	0.245854	0.330973
ENSSSCG00000002348.4	75.5683	0.395633	0.129881	3.04612	0.00231817	0.00567677
ENSSSCG00000002349.4	733.29	0.582954	0.112417	5.18563	2.15282e-07	1.35446e-06
ENSSSCG00000002350.4	336.4	-0.251269	0.0876226	-2.86763	0.00413562	0.00954065
ENSSSCG00000002351.4	911.65	-0.123908	0.103131	-1.20146	0.229574	0.312863
ENSSSCG00000002352.4	219.672	0.148848	0.059911	2.48449	0.0129737	0.0261417
ENSSSCG00000002353.4	34.2399	-0.327858	0.0969812	-3.38063	0.000723196	0.00199578
ENSSSCG00000002354.4	277.773	0.354972	0.0789844	4.49421	6.98288e-06	3.05425e-05
ENSSSCG00000002355.4	806.762	-0.353982	0.10596	-3.34072	0.000835612	0.00227479
ENSSSCG00000002356.4	9.85915	0.213873	0.155018	1.37967	0.167689	0.240386
ENSSSCG00000002357.4	2205.18	0.0905923	0.0911896	0.99345	0.320491	0.412913
ENSSSCG00000002361.3	0	NA	NA	NA	NA	NA
ENSSSCG00000002363.3	0.00859966	0.198325	2.91526	0.0680301	0.945762	NA
ENSSSCG00000002366.4	535.377	0.284601	0.0675715	4.21184	2.53297e-05	9.71972e-05
ENSSSCG00000002367.4	31.1636	0.183824	0.078231	2.34976	0.0187854	0.036233
ENSSSCG00000002368.4	114.994	1.05607	0.147087	7.17995	6.97394e-13	3.09081e-11
ENSSSCG00000002370.4	608.826	0.149215	0.0766361	1.94705	0.0515282	0.0874956
ENSSSCG00000002372.4	281.184	0.0459697	0.0497046	0.924859	0.355039	0.449638
ENSSSCG00000002373.3	0.467633	-0.606672	0.569632	-1.06502	0.286865	0.376764
ENSSSCG00000002374.4	1494.29	0.514724	0.0778615	6.61077	3.82325e-11	8.15175e-10
ENSSSCG00000002375.4	68.3382	-0.133663	0.155066	-0.861971	0.388703	0.484064
ENSSSCG00000002377.4	325.118	0.433516	0.0986377	4.39504	1.10753e-05	4.61591e-05
ENSSSCG00000002378.4	161.961	-0.494096	0.0982608	-5.02842	4.94548e-07	2.8446e-06
ENSSSCG00000002379.3	25.885	-0.327626	0.151344	-2.16478	0.0304043	0.0551855
ENSSSCG00000002380.4	0.945018	-0.317476	0.404388	-0.785077	0.432408	0.526585
ENSSSCG00000002381.4	1155.23	0.123276	0.0506411	2.4343	0.0149205	0.0295754
ENSSSCG00000002383.4	1281.61	-1.17633	0.300545	-3.914	9.07789e-05	0.000308085
ENSSSCG00000002385.5	54.7555	0.487499	0.0998375	4.88292	1.04525e-06	5.54699e-06
ENSSSCG00000002386.4	93.8199	0.558515	0.168533	3.31399	0.00091976	0.0024788
ENSSSCG00000002387.4	99.0682	-0.793342	0.139244	-5.69748	1.21591e-08	1.08202e-07
ENSSSCG00000002388.4	26.1009	0.2713	0.242762	1.11755	0.263759	0.351172
ENSSSCG00000002389.4	126.177	-0.048407	0.16841	-0.287436	0.773778	0.827498
ENSSSCG00000002390.4	102.713	0.543494	0.084079	6.46408	1.01914e-10	1.82374e-09
ENSSSCG00000002391.4	0.0171129	0.138214	2.91526	0.0474104	0.962186	NA
ENSSSCG00000002392.3	113.047	0.193427	0.109587	1.76505	0.0775547	0.124726
ENSSSCG00000002396.5	1550.14	0.632961	0.116239	5.44533	5.17085e-08	3.87502e-07
ENSSSCG00000002397.4	62.6179	0.195478	0.0748133	2.61288	0.00897829	0.0188709
ENSSSCG00000002398.4	0.247448	0.906983	0.797304	1.13756	0.255303	NA
ENSSSCG00000002399.4	0.0807575	0.196133	2.10015	0.0933897	0.925594	NA
ENSSSCG00000002400.3	1.12901	-0.286065	0.414147	-0.690732	0.489734	0.581976
ENSSSCG00000002403.4	164.866	0.402061	0.0707664	5.68153	1.33496e-08	1.17349e-07
ENSSSCG00000002404.4	184.847	-0.20842	0.0839122	-2.48379	0.0129993	0.0261814
ENSSSCG00000002405.4	0.115617	-0.103179	1.6366	-0.0630449	0.949731	NA
ENSSSCG00000002406.4	1073.27	0.110097	0.0832345	1.32273	0.185926	0.262791
ENSSSCG00000002408.4	23.7443	0.205029	0.0993414	2.06388	0.0390289	0.0686632
ENSSSCG00000002410.4	52.7608	-0.269319	0.129608	-2.07794	0.0377146	0.0666564
ENSSSCG00000002411.4	92.067	-0.471821	0.100631	-4.68862	2.75058e-06	1.33145e-05
ENSSSCG00000002412.4	148.523	0.00562356	0.0818407	0.0687135	0.945218	0.959689
ENSSSCG00000002414.4	918.695	0.117972	0.0763443	1.54527	0.122281	0.183932
ENSSSCG00000002423.3	0.0521884	0.425367	2.91526	0.14591	0.883992	NA
ENSSSCG00000002424.4	31.3979	-0.537359	0.0960993	-5.5917	2.24855e-08	1.86737e-07
ENSSSCG00000002425.4	672.866	-0.276523	0.0696399	-3.97076	7.1644e-05	0.00024757
ENSSSCG00000002426.4	392.764	-0.389008	0.0827381	-4.70168	2.58034e-06	1.25456e-05
ENSSSCG00000002427.4	12.9729	-0.617334	0.188654	-3.2723	0.00106675	0.00282887
ENSSSCG00000002428.4	17.1623	-0.322428	0.169448	-1.90282	0.0570647	0.0956184
ENSSSCG00000002429.4	351.595	-0.232758	0.0726986	-3.20168	0.00136628	0.00354349
ENSSSCG00000002430.4	27.9664	-0.0326021	0.148407	-0.21968	0.82612	0.868285
ENSSSCG00000002431.4	23.7379	0.242204	0.103147	2.34815	0.0188671	0.0363557
ENSSSCG00000002432.4	7.12643	-0.998833	0.350391	-2.85062	0.00436338	0.0100021
ENSSSCG00000002433.4	802.98	0.0119169	0.0514626	0.231565	0.816876	0.860477
ENSSSCG00000002434.4	96.0286	-0.179335	0.0675328	-2.65552	0.00791863	0.0168937
ENSSSCG00000002436.4	268.286	0.0726708	0.087405	0.831427	0.405733	0.500796
ENSSSCG00000002438.4	0.0241311	0.196841	2.91526	0.0675208	0.946167	NA
ENSSSCG00000002440.4	347.802	0.375205	0.0973939	3.85245	0.00011694	0.000388965
ENSSSCG00000002441.4	670.997	-0.545645	0.094253	-5.78915	7.07417e-09	6.78744e-08
ENSSSCG00000002442.5	6.83924	-0.692492	0.255157	-2.71398	0.00664803	0.0145178
ENSSSCG00000002443.4	7.33125	-0.148914	0.168976	-0.881273	0.37817	0.473251
ENSSSCG00000002444.4	209.532	0.338171	0.0984699	3.43426	0.000594176	0.0016723
ENSSSCG00000002445.4	227.565	-0.785678	0.129201	-6.08106	1.19391e-09	1.46701e-08
ENSSSCG00000002446.4	120.173	-0.32796	0.110608	-2.96507	0.00302609	0.00721638
ENSSSCG00000002447.4	375.738	-0.316826	0.0675495	-4.69028	2.72831e-06	1.32223e-05
ENSSSCG00000002449.4	440.379	0.391297	0.0788802	4.96064	7.02613e-07	3.89601e-06
ENSSSCG00000002450.4	9.65757	-0.587474	0.202737	-2.89772	0.00375888	0.00875664
ENSSSCG00000002451.4	106.398	0.379194	0.100402	3.77675	0.000158889	0.000512341
ENSSSCG00000002452.4	4315.22	0.522656	0.1153	4.533	5.81516e-06	2.5996e-05
ENSSSCG00000002455.4	276.011	-0.41048	0.100687	-4.0768	4.56603e-05	0.000165253
ENSSSCG00000002456.4	2.08494	1.28437	0.395965	3.24365	0.00118011	0.00310031
ENSSSCG00000002457.4	101.462	0.558268	0.107328	5.2015	1.97685e-07	1.25505e-06
ENSSSCG00000002458.4	55.972	-0.184203	0.0725479	-2.53905	0.0111154	0.0227531
ENSSSCG00000002459.4	68.16	0.240539	0.0619702	3.88153	0.000103801	0.000348345
ENSSSCG00000002460.4	119.758	-0.0884627	0.0685023	-1.29138	0.196571	0.274992
ENSSSCG00000002461.4	205.336	-0.267868	0.0808366	-3.31369	0.000920723	0.00248029
ENSSSCG00000002462.4	0.444048	1.92704	1.67258	1.15214	0.249264	0.334715
ENSSSCG00000002464.4	26.3754	0.0874179	0.311987	0.280197	0.779326	0.831558
ENSSSCG00000002467.4	3987.33	0.575911	0.15805	3.64385	0.000268587	0.00082073
ENSSSCG00000002469.4	36.2481	0.161091	0.154458	1.04294	0.296974	0.387866
ENSSSCG00000002470.4	338.627	-0.0651019	0.0677989	-0.960221	0.336944	0.430686
ENSSSCG00000002474.4	0.656736	-0.224915	0.48897	-0.459977	0.645533	0.720878
ENSSSCG00000002475.4	1660.09	-0.0330812	0.267678	-0.123586	0.901643	0.926081
ENSSSCG00000002476.4	10694.9	0.943754	0.290767	3.24574	0.00117146	0.00307983
ENSSSCG00000002478.3	0	NA	NA	NA	NA	NA
ENSSSCG00000002479.4	1022.86	1.021	0.321712	3.17365	0.00150536	0.0038609
ENSSSCG00000002481.4	8180.43	4.10423	0.785821	5.22285	1.76188e-07	1.13625e-06
ENSSSCG00000002483.4	24960.7	2.72475	0.449676	6.05936	1.36666e-09	1.64236e-08
ENSSSCG00000002486.4	7693.73	1.41268	0.542005	2.60639	0.00915014	0.0191807
ENSSSCG00000002490.3	0.2262	-0.0755409	1.14461	-0.0659973	0.94738	NA
ENSSSCG00000002494.4	50.3542	-0.485778	0.11882	-4.08836	4.34428e-05	0.000158235
ENSSSCG00000002495.3	208.954	-0.127333	0.0899438	-1.4157	0.156864	0.227252
ENSSSCG00000002496.4	664.255	0.714316	0.102299	6.98263	2.89704e-12	1.01273e-10
ENSSSCG00000002497.3	0	NA	NA	NA	NA	NA
ENSSSCG00000002498.4	0	NA	NA	NA	NA	NA
ENSSSCG00000002501.2	0.275213	0.341968	0.803279	0.425715	0.670315	NA
ENSSSCG00000002502.4	256.325	-0.25954	0.080794	-3.21237	0.00131647	0.00342809
ENSSSCG00000002504.4	7.99659	0.0374234	0.248212	0.150772	0.880156	0.909345
ENSSSCG00000002505.4	544.842	-0.594289	0.0912372	-6.51366	7.33403e-11	1.38235e-09
ENSSSCG00000002506.4	25.0027	-0.13914	0.12206	-1.13993	0.254318	0.340512
ENSSSCG00000002507.4	1.52928	0.173593	0.290898	0.596748	0.550676	0.63739
ENSSSCG00000002508.4	765.49	0.275079	0.0726949	3.78402	0.000154315	0.000499379
ENSSSCG00000002509.4	204.428	0.298791	0.0653385	4.57296	4.80877e-06	2.19153e-05
ENSSSCG00000002510.4	0.0822105	0.198283	2.09551	0.0946227	0.924615	NA
ENSSSCG00000002512.4	2.21691	-0.50144	0.377566	-1.32809	0.18415	0.260649
ENSSSCG00000002515.4	566.981	0.12948	0.233504	0.55451	0.57923	0.663206
ENSSSCG00000002516.4	188.307	0.398343	0.0967203	4.11851	3.81332e-05	0.000140664
ENSSSCG00000002517.4	39.8204	0.445843	0.117709	3.78766	0.000152074	0.000493366
ENSSSCG00000002520.4	82.1635	0.124819	0.123052	1.01436	0.310413	0.402099
ENSSSCG00000002523.4	858.69	-0.161908	0.042382	-3.82022	0.000133334	0.000437288
ENSSSCG00000002524.4	0.250401	-1.23433	1.10028	-1.12183	0.261935	NA
ENSSSCG00000002525.5	81.2324	-0.0959771	0.129404	-0.741687	0.458277	0.551608
ENSSSCG00000002526.4	184.473	-0.0855451	0.0545639	-1.5678	0.116929	0.176958
ENSSSCG00000002528.4	216.375	0.287063	0.0868449	3.30547	0.000948184	0.00254401
ENSSSCG00000002529.4	27.8705	1.26906	0.249481	5.0868	3.64157e-07	2.16359e-06
ENSSSCG00000002530.4	240.495	0.433442	0.102953	4.21008	2.55275e-05	9.78881e-05
ENSSSCG00000002531.4	11.1833	-0.298141	0.16784	-1.77635	0.0756758	0.122129
ENSSSCG00000002532.4	173.274	0.427429	0.0747639	5.71706	1.08386e-08	9.82443e-08
ENSSSCG00000002533.4	77.0033	-0.0983876	0.0616507	-1.59589	0.110514	0.168779
ENSSSCG00000002535.4	11793.5	-0.505455	0.139957	-3.6115	0.000304428	0.000916649
ENSSSCG00000002536.3	0.354048	-0.252094	0.630368	-0.399915	0.689219	NA
ENSSSCG00000002540.4	612.149	-0.113649	0.0489496	-2.32177	0.0202456	0.0386521
ENSSSCG00000002544.4	165.58	0.0171325	0.0556047	0.308112	0.757997	0.815028
ENSSSCG00000002546.4	14.9916	0.0606127	0.149312	0.405948	0.684781	0.753359
ENSSSCG00000002547.4	1160.41	-0.110849	0.0922828	-1.20119	0.229676	0.312946
ENSSSCG00000002552.4	1.40548	1.25087	0.447831	2.79317	0.00521941	0.0117114
ENSSSCG00000002554.4	33.1445	0.257013	0.181178	1.41856	0.156026	0.22622
ENSSSCG00000002555.5	131.19	0.163635	0.176993	0.924531	0.35521	0.449823
ENSSSCG00000002557.4	65.8279	0.510637	0.126457	4.03802	5.39044e-05	0.000192198
ENSSSCG00000002558.4	104.698	-0.0391995	0.0744166	-0.526757	0.598362	0.68019
ENSSSCG00000002559.3	27.7363	0.259838	0.117087	2.21919	0.026474	0.0488981
ENSSSCG00000002573.4	0.243829	-0.690399	1.49342	-0.462293	0.643871	NA
ENSSSCG00000002585.3	0	NA	NA	NA	NA	NA
ENSSSCG00000002589.3	0	NA	NA	NA	NA	NA
ENSSSCG00000002594.4	0.00887663	0.198325	2.91526	0.06803	0.945762	NA
ENSSSCG00000002600.4	0	NA	NA	NA	NA	NA
ENSSSCG00000002601.4	0	NA	NA	NA	NA	NA
ENSSSCG00000002608.4	0	NA	NA	NA	NA	NA
ENSSSCG00000002610.4	0.0108767	0.198326	2.91526	0.0680302	0.945762	NA
ENSSSCG00000002613.3	0	NA	NA	NA	NA	NA
ENSSSCG00000002620.4	12.0864	0.281367	0.160478	1.7533	0.0795503	0.127504
ENSSSCG00000002622.4	31.0954	0.0659318	0.106505	0.619048	0.535885	0.624316
ENSSSCG00000002623.4	20662.7	-2.36088	0.490841	-4.80988	1.51021e-06	7.71266e-06
ENSSSCG00000002627.4	242.451	0.437388	0.133672	3.27211	0.00106749	0.00283043
ENSSSCG00000002628.4	98.2129	-0.304251	0.0795067	-3.82673	0.000129855	0.000427121
ENSSSCG00000002629.4	424.125	0.198913	0.0486741	4.08662	4.37699e-05	0.000159297
ENSSSCG00000002632.4	7.72803	-0.166335	0.201945	-0.823669	0.410128	0.504768
ENSSSCG00000002633.4	143.226	0.186723	0.0717055	2.60403	0.00921344	0.0193033
ENSSSCG00000002635.4	6.10492	0.676555	0.183035	3.69632	0.00021875	0.000680665
ENSSSCG00000002637.4	5.27545	-0.0317321	0.316057	-0.1004	0.920027	0.940891
ENSSSCG00000002639.4	0.561362	0.894153	0.597206	1.49723	0.134334	0.199566
ENSSSCG00000002640.4	722.42	0.301213	0.0794478	3.79133	0.00014984	0.000486818
ENSSSCG00000002642.4	295.868	0.672443	0.145076	4.63509	3.56778e-06	1.67855e-05
ENSSSCG00000002645.4	116.849	-0.0482203	0.0766688	-0.628942	0.529387	0.618949
ENSSSCG00000002646.4	339.665	0.488415	0.0876158	5.57451	2.4823e-08	2.03216e-07
ENSSSCG00000002648.4	78.2756	0.528878	0.133858	3.95105	7.78106e-05	0.000266783
ENSSSCG00000002650.4	80.8899	0.681152	0.0943429	7.21996	5.20024e-13	2.46199e-11
ENSSSCG00000002651.4	8.868	0.464716	0.182676	2.54394	0.0109611	0.0224805
ENSSSCG00000002652.4	279.689	0.236674	0.0556344	4.25411	2.09886e-05	8.19152e-05
ENSSSCG00000002653.4	5.11857	0.769027	0.201424	3.81795	0.000134568	0.000440853
ENSSSCG00000002654.4	1727.16	0.548954	0.10127	5.42072	5.93583e-08	4.36666e-07
ENSSSCG00000002655.4	1256.23	-0.0399395	0.0583524	-0.684453	0.493689	0.585481
ENSSSCG00000002656.4	275.554	-0.15955	0.0656277	-2.43114	0.0150514	0.0297988
ENSSSCG00000002657.3	1.49804	0.0705552	0.358871	0.196603	0.844138	0.882444
ENSSSCG00000002658.3	0.293596	0.263126	0.697875	0.377039	0.706145	NA
ENSSSCG00000002660.4	114.875	-0.169062	0.0677875	-2.49399	0.0126315	0.0255205
ENSSSCG00000002664.4	316.669	0.149659	0.092479	1.61831	0.105596	0.162313
ENSSSCG00000002666.4	535.068	0.253864	0.147054	1.72633	0.0842881	0.134073
ENSSSCG00000002667.4	257.122	0.501362	0.0818447	6.12577	9.02469e-10	1.1537e-08
ENSSSCG00000002668.4	1.5977	0.599741	0.364455	1.64558	0.0998496	0.154959
ENSSSCG00000002669.5	100.047	0.419604	0.114541	3.66337	0.00024892	0.000766216
ENSSSCG00000002670.4	402.335	0.20011	0.0811494	2.46595	0.013665	0.0273755
ENSSSCG00000002671.4	0.8078	-0.616218	0.406868	-1.51454	0.129889	0.19384
ENSSSCG00000002672.4	144.972	0.0675225	0.108952	0.619747	0.535424	0.623982
ENSSSCG00000002675.3	1.06983	-1.36529	0.380177	-3.5912	0.000329163	0.000982859
ENSSSCG00000002680.4	59.254	-0.0481086	0.0672332	-0.715548	0.47427	0.56723
ENSSSCG00000002681.4	107.37	0.160301	0.129059	1.24207	0.214209	0.295203
ENSSSCG00000002682.4	889.229	0.323477	0.0605803	5.33964	9.31309e-08	6.47109e-07
ENSSSCG00000002684.4	606.542	0.247038	0.0919981	2.68525	0.00724754	0.0156396
ENSSSCG00000002688.4	115.379	0.241168	0.103768	2.3241	0.0201201	0.0384294
ENSSSCG00000002689.4	173.014	-0.0341735	0.0647146	-0.528065	0.597454	0.679376
ENSSSCG00000002690.4	18.825	-0.612068	0.119498	-5.12199	3.02328e-07	1.83492e-06
ENSSSCG00000002696.4	4.55353	0.399793	0.212974	1.8772	0.0604912	0.100622
ENSSSCG00000002697.4	219.363	0.309179	0.080799	3.82652	0.000129969	0.000427416
ENSSSCG00000002700.4	1.39672	-0.0208292	0.380833	-0.0546939	0.956382	0.968191
ENSSSCG00000002701.4	184.5	-0.182348	0.0690058	-2.64251	0.00822949	0.0174825
ENSSSCG00000002703.4	333.624	-0.189382	0.0774862	-2.44407	0.0145224	0.0288784
ENSSSCG00000002704.4	3343.45	0.326335	0.0782182	4.17211	3.01792e-05	0.000113798
ENSSSCG00000002706.4	22.6949	0.193473	0.0999331	1.93603	0.0528641	0.0894356
ENSSSCG00000002707.4	652.817	0.0720544	0.0808063	0.891692	0.372558	0.467395
ENSSSCG00000002708.4	12.6298	0.0798529	0.127233	0.627613	0.530257	0.619595
ENSSSCG00000002709.3	3.69447	-0.444969	0.373486	-1.19139	0.233499	0.317063
ENSSSCG00000002712.4	654.922	0.338586	0.131564	2.57355	0.0100662	0.0208658
ENSSSCG00000002714.4	149.341	-0.000889576	0.0663932	-0.0133986	0.98931	0.992115
ENSSSCG00000002715.4	70.9254	0.0240009	0.0977482	0.245538	0.80604	0.851848
ENSSSCG00000002716.4	56.1749	-0.582867	0.122328	-4.7648	1.89037e-06	9.49292e-06
ENSSSCG00000002718.4	1.34611	-0.359102	0.530865	-0.676447	0.498757	0.590327
ENSSSCG00000002719.3	13.4754	0.239579	0.139702	1.71493	0.0863582	0.136943
ENSSSCG00000002720.5	24.1379	0.478661	0.333958	1.4333	0.151773	0.220934
ENSSSCG00000002722.4	592.02	0.0193104	0.0580189	0.332829	0.739263	0.799466
ENSSSCG00000002723.4	1317.32	0.437656	0.0917499	4.7701	1.84136e-06	9.2674e-06
ENSSSCG00000002724.4	469.222	0.0390947	0.0602679	0.648683	0.516544	0.607512
ENSSSCG00000002729.4	189.709	0.640974	0.105854	6.05524	1.40207e-09	1.67932e-08
ENSSSCG00000002730.4	0.0151453	0.341655	2.91526	0.117195	0.906705	NA
ENSSSCG00000002734.4	87.4599	0.0930367	0.244937	0.37984	0.704064	0.769645
ENSSSCG00000002736.4	5228.76	1.02566	0.439928	2.33143	0.0197307	0.0377896
ENSSSCG00000002737.4	3.79949	-0.869259	0.21195	-4.10125	4.1092e-05	0.00015041
ENSSSCG00000002738.4	38.3225	-0.653967	0.110126	-5.93834	2.87921e-09	3.08587e-08
ENSSSCG00000002739.4	25.4288	-0.354314	0.161909	-2.18835	0.0286438	0.0523059
ENSSSCG00000002740.4	671.444	-0.0543766	0.0440766	-1.23368	0.217321	0.298578
ENSSSCG00000002741.4	96.863	0.317527	0.111542	2.84672	0.00441726	0.0101153
ENSSSCG00000002743.4	976.761	-0.491741	0.14251	-3.45057	0.000559398	0.00158356
ENSSSCG00000002746.4	103.814	0.178131	0.129621	1.37425	0.169365	0.242441
ENSSSCG00000002747.4	0.186607	-0.444833	1.62355	-0.273987	0.784095	NA
ENSSSCG00000002748.4	162.185	0.0186623	0.0525567	0.355089	0.722523	0.785444
ENSSSCG00000002749.4	101050	0.746748	0.24253	3.07899	0.00207701	0.005147
ENSSSCG00000002752.4	164.691	-0.251108	0.0741738	-3.38541	0.000710731	0.00196688
ENSSSCG00000002753.4	179.546	0.213345	0.102222	2.08707	0.0368817	0.0653695
ENSSSCG00000002754.4	254.006	0.475516	0.131972	3.60314	0.000314394	0.000943443
ENSSSCG00000002755.5	103.897	-0.0740926	0.141422	-0.523911	0.60034	0.682221
ENSSSCG00000002759.4	237.065	0.399983	0.0711269	5.62351	1.87117e-08	1.59134e-07
ENSSSCG00000002761.4	5.95486	-0.0932413	0.294129	-0.317008	0.751237	0.809729
ENSSSCG00000002762.4	289.887	-0.0408114	0.0782006	-0.52188	0.601754	0.683325
ENSSSCG00000002763.4	409.134	0.410709	0.0769502	5.33734	9.43184e-08	6.54855e-07
ENSSSCG00000002764.4	135.512	0.181988	0.169851	1.07146	0.283963	0.373578
ENSSSCG00000002767.4	4.57816	-0.313481	0.218663	-1.43363	0.151679	0.220821
ENSSSCG00000002768.4	7.39194	-0.0578622	0.195117	-0.296551	0.766809	0.822483
ENSSSCG00000002769.3	408.486	0.496915	0.0791629	6.27712	3.44898e-10	5.08689e-09
ENSSSCG00000002771.4	423.713	0.292513	0.0602407	4.85574	1.19941e-06	6.27646e-06
ENSSSCG00000002774.4	327.217	0.0506846	0.0560333	0.904544	0.365707	0.460626
ENSSSCG00000002775.3	0.0729419	-0.10051	2.12202	-0.0473651	0.962222	NA
ENSSSCG00000002776.4	472.252	0.506527	0.0918898	5.51232	3.54125e-08	2.78906e-07
ENSSSCG00000002777.3	3.55744	1.32856	0.245066	5.42122	5.91946e-08	4.35817e-07
ENSSSCG00000002778.4	9.0424	0.00137318	0.154184	0.00890614	0.992894	0.994656
ENSSSCG00000002779.4	7.73369	0.469562	0.240786	1.95012	0.0511615	0.0869384
ENSSSCG00000002781.4	1.81229	0.374651	0.44018	0.851133	0.394696	0.489605
ENSSSCG00000002782.3	0.48496	-0.529324	0.718185	-0.73703	0.461104	0.554419
ENSSSCG00000002783.4	17.255	-0.515086	0.213737	-2.4099	0.0159568	0.0314052
ENSSSCG00000002786.4	96.2739	-0.0875334	0.144856	-0.60428	0.545658	0.633217
ENSSSCG00000002787.4	253.515	0.494993	0.0815835	6.06731	1.30069e-09	1.57567e-08
ENSSSCG00000002788.4	14.618	-0.490042	0.166546	-2.94239	0.00325692	0.00769662
ENSSSCG00000002790.4	241.927	0.248374	0.0757907	3.2771	0.00104879	0.00278576
ENSSSCG00000002792.5	28.4652	-0.432312	0.173319	-2.49431	0.0126202	0.0255005
ENSSSCG00000002793.4	12.066	0.688233	0.154356	4.45874	8.24417e-06	3.54574e-05
ENSSSCG00000002795.5	59.3723	-0.431245	0.154851	-2.7849	0.00535437	0.0119799
ENSSSCG00000002799.4	1195.38	-0.0104439	0.0428363	-0.24381	0.807378	0.852821
ENSSSCG00000002802.4	13.4897	0.0407999	0.106664	0.382507	0.702085	0.767993
ENSSSCG00000002803.4	4.04959	-0.281912	0.347487	-0.811286	0.417202	0.511729
ENSSSCG00000002804.4	372.25	-0.0458502	0.0328203	-1.39701	0.162411	0.234197
ENSSSCG00000002805.4	92.9091	0.291817	0.087835	3.32233	0.000892688	0.00241305
ENSSSCG00000002806.4	378.585	1.10796	0.130924	8.46261	2.61456e-17	5.82241e-15
ENSSSCG00000002807.4	35.9579	0.424324	0.103214	4.1111	3.93777e-05	0.000144869
ENSSSCG00000002808.3	63.7782	0.418312	0.0771456	5.42237	5.88136e-08	4.33543e-07
ENSSSCG00000002809.4	0.0565748	0.273527	2.91526	0.0938259	0.925247	NA
ENSSSCG00000002811.3	1.02157	-0.792241	0.394151	-2.01	0.0444317	0.0769376
ENSSSCG00000002812.4	160.944	0.21764	0.0979107	2.22284	0.0262268	0.0484862
ENSSSCG00000002813.4	131.987	0.615707	0.107957	5.70328	1.17521e-08	1.05307e-07
ENSSSCG00000002814.4	4.53363	0.465563	0.191033	2.43708	0.0148063	0.0293684
ENSSSCG00000002815.4	230.232	-0.0189606	0.102264	-0.185409	0.852908	0.888779
ENSSSCG00000002817.4	1.43915	-1.01684	0.363008	-2.80114	0.00509227	0.0114603
ENSSSCG00000002818.4	44.6688	-0.1872	0.130939	-1.42968	0.152809	0.222127
ENSSSCG00000002819.4	256.19	-0.344326	0.131138	-2.62568	0.00864772	0.0182378
ENSSSCG00000002820.4	142.188	-0.35525	0.0958392	-3.70673	0.000209952	0.000655778
ENSSSCG00000002821.5	0.180054	0.0798762	1.14216	0.0699345	0.944246	NA
ENSSSCG00000002822.4	1210.75	0.283716	0.0492608	5.75947	8.43775e-09	7.91885e-08
ENSSSCG00000002825.4	8282.41	1.14683	0.331021	3.46454	0.000531144	0.00151063
ENSSSCG00000002827.4	3.55899	0.213554	0.433695	0.492404	0.622434	0.701453
ENSSSCG00000002828.4	38.2161	-0.45392	0.117911	-3.84968	0.000118273	0.000392965
ENSSSCG00000002829.4	655.986	0.398703	0.0928587	4.29366	1.75755e-05	6.9922e-05
ENSSSCG00000002830.4	0.0547457	0.257976	2.50438	0.10301	0.917955	NA
ENSSSCG00000002831.4	30.8122	-0.884609	0.230244	-3.84205	0.000122013	0.000403976
ENSSSCG00000002835.4	4.54099	-0.47706	0.252582	-1.88873	0.0589278	0.098393
ENSSSCG00000002836.4	453.447	-0.488833	0.138781	-3.52234	0.000427751	0.00124568
ENSSSCG00000002838.4	58.3501	0.0364777	0.198071	0.184165	0.853884	0.889446
ENSSSCG00000002839.4	0.00847519	0.198325	2.91526	0.06803	0.945762	NA
ENSSSCG00000002841.4	282.633	-0.335882	0.0606341	-5.53949	3.03349e-08	2.43192e-07
ENSSSCG00000002844.4	3818.53	-0.284104	0.0678392	-4.1879	2.81548e-05	0.000106917
ENSSSCG00000002846.5	517.18	-0.165174	0.0557764	-2.96136	0.00306282	0.00729624
ENSSSCG00000002847.4	529.313	1.40025	0.24438	5.72978	1.00559e-08	9.21689e-08
ENSSSCG00000002849.4	10.0529	-0.136594	0.166323	-0.821258	0.411499	0.505904
ENSSSCG00000002850.2	0.157043	0.738994	1.76614	0.418423	0.675638	NA
ENSSSCG00000002852.3	186.373	0.445872	0.119486	3.73157	0.000190288	0.000600809
ENSSSCG00000002854.4	117.634	0.545158	0.0829276	6.5739	4.90137e-11	9.95499e-10
ENSSSCG00000002855.4	32.8892	-0.0884106	0.141566	-0.62452	0.532286	0.621316
ENSSSCG00000002857.4	9.04995	-1.07532	0.216144	-4.97504	6.52358e-07	3.64198e-06
ENSSSCG00000002859.4	183.648	-0.0338527	0.044329	-0.763669	0.445064	0.538869
ENSSSCG00000002860.4	401.761	-0.284566	0.0832036	-3.42012	0.000625943	0.00175377
ENSSSCG00000002862.4	0.0682521	0.380075	2.80885	0.135313	0.892364	NA
ENSSSCG00000002863.4	60.0093	0.00279381	0.234853	0.011896	0.990509	0.993014
ENSSSCG00000002864.4	7.18652	-0.791442	0.302978	-2.61221	0.00899587	0.0188991
ENSSSCG00000002865.4	71.1459	-0.201586	0.065366	-3.08396	0.00204264	0.00507579
ENSSSCG00000002866.3	346.258	0.348607	0.164228	2.1227	0.0337787	0.0605607
ENSSSCG00000002867.4	384.225	-0.212703	0.0763984	-2.78413	0.00536711	0.0119995
ENSSSCG00000002868.4	366.177	0.540328	0.0809138	6.67782	2.42522e-11	5.67178e-10
ENSSSCG00000002869.4	791.466	-0.522596	0.0817057	-6.39608	1.59417e-10	2.6601e-09
ENSSSCG00000002872.4	159.401	-0.389889	0.0732252	-5.32451	1.01224e-07	6.94515e-07
ENSSSCG00000002873.4	17518.8	0.481577	0.0955297	5.04113	4.62795e-07	2.6799e-06
ENSSSCG00000002875.4	71.0251	0.153091	0.106224	1.4412	0.149527	0.218448
ENSSSCG00000002877.4	94.6705	-0.578815	0.138821	-4.16951	3.05254e-05	0.000114975
ENSSSCG00000002879.4	130.732	0.401186	0.136786	2.93294	0.00335771	0.00791097
ENSSSCG00000002882.4	0.0196964	0.138214	2.91526	0.0474105	0.962186	NA
ENSSSCG00000002884.4	138.705	0.2138	0.130148	1.64275	0.100435	0.155639
ENSSSCG00000002885.4	1355.14	0.484847	0.0751483	6.45187	1.1048e-10	1.95029e-09
ENSSSCG00000002887.4	7.90763	-0.0190872	0.260789	-0.0731903	0.941655	0.95697
ENSSSCG00000002888.4	2.68141	-0.0622548	0.229133	-0.271697	0.785855	0.836496
ENSSSCG00000002891.4	0.32362	0.364393	0.653127	0.55792	0.576899	NA
ENSSSCG00000002893.5	19.767	0.180986	0.170898	1.05903	0.289587	0.37962
ENSSSCG00000002895.4	249.43	0.051475	0.0498676	1.03223	0.301963	0.393158
ENSSSCG00000002898.4	101.617	0.245456	0.0922877	2.65968	0.00782142	0.0167061
ENSSSCG00000002901.4	0.840018	-0.870546	0.379645	-2.29306	0.0218448	0.0413081
ENSSSCG00000002902.4	3.4291	-0.100925	0.360031	-0.280324	0.779229	0.831512
ENSSSCG00000002904.4	78.0554	-0.258025	0.0691979	-3.7288	0.000192391	0.000606493
ENSSSCG00000002905.4	371.397	0.608857	0.097077	6.2719	3.56663e-10	5.23047e-09
ENSSSCG00000002906.4	26.2245	0.682262	0.133546	5.10882	3.2418e-07	1.95251e-06
ENSSSCG00000002907.4	1444.48	0.503182	0.0736458	6.83246	8.34687e-12	2.37478e-10
ENSSSCG00000002908.4	2.96497	1.20366	0.243665	4.93983	7.819e-07	4.2804e-06
ENSSSCG00000002910.4	50.0942	0.364381	0.0955001	3.8155	0.000135905	0.000444588
ENSSSCG00000002913.4	684.603	-0.0617961	0.247274	-0.249909	0.802657	0.849368
ENSSSCG00000002915.4	2.11251	-0.538899	0.415948	-1.29559	0.195115	0.273422
ENSSSCG00000002916.4	10.7277	0.795867	0.164913	4.82598	1.39316e-06	7.1779e-06
ENSSSCG00000002917.5	38.6084	-0.104255	0.087868	-1.1865	0.235426	0.319246
ENSSSCG00000002918.3	10.5357	0.736258	0.158544	4.64386	3.41966e-06	1.61518e-05
ENSSSCG00000002919.4	95.6924	0.663836	0.133021	4.99047	6.02326e-07	3.39842e-06
ENSSSCG00000002921.4	43.8574	0.164409	0.0884717	1.85833	0.0631226	0.104459
ENSSSCG00000002923.4	48.1321	-0.0947271	0.0949309	-0.997853	0.31835	0.410563
ENSSSCG00000002926.3	239.683	0.586876	0.0998268	5.87894	4.12903e-09	4.23178e-08
ENSSSCG00000002927.4	17.6327	0.304157	0.231404	1.3144	0.188712	0.266248
ENSSSCG00000002929.4	3.87986	0.624802	0.244213	2.55844	0.0105144	0.0216605
ENSSSCG00000002930.4	67.4784	-0.567679	0.133416	-4.25497	2.09081e-05	8.16675e-05
ENSSSCG00000002931.4	25.3694	-0.699155	0.117261	-5.96238	2.48591e-09	2.72755e-08
ENSSSCG00000002932.4	45.2381	-1.29538	0.160896	-8.05103	8.2102e-16	1.17614e-13
ENSSSCG00000002933.4	15.3139	-0.933316	0.153582	-6.07697	1.22474e-09	1.49269e-08
ENSSSCG00000002935.4	78.687	-0.668664	0.122882	-5.4415	5.28324e-08	3.94287e-07
ENSSSCG00000002937.4	35.507	-0.511597	0.122014	-4.19295	2.75348e-05	0.000104739
ENSSSCG00000002938.4	20.2246	-0.963992	0.16664	-5.78486	7.25706e-09	6.95182e-08
ENSSSCG00000002941.4	0.240226	-0.0867723	0.814296	-0.106561	0.915137	NA
ENSSSCG00000002944.4	0.224548	0.58678	0.891076	0.658507	0.510212	NA
ENSSSCG00000002950.4	123.714	0.137776	0.0746316	1.84608	0.064881	0.107026
ENSSSCG00000002952.4	254.762	0.731311	0.117728	6.21186	5.23611e-10	7.19336e-09
ENSSSCG00000002953.4	76.4955	0.562367	0.111293	5.05301	4.3491e-07	2.53831e-06
ENSSSCG00000002954.4	53.1143	0.319196	0.093582	3.41087	0.00064756	0.00180872
ENSSSCG00000002955.4	18.7755	-0.674183	0.162659	-4.14478	3.40146e-05	0.000126768
ENSSSCG00000002957.3	4.96167	-0.144593	0.216526	-0.667787	0.50427	0.595679
ENSSSCG00000002959.4	125.517	0.555283	0.122189	4.54445	5.50789e-06	2.47574e-05
ENSSSCG00000002960.5	20.4147	0.0404365	0.128064	0.315753	0.75219	0.810369
ENSSSCG00000002962.4	24.093	0.537683	0.118393	4.54152	5.58493e-06	2.50662e-05
ENSSSCG00000002963.4	1421.56	0.628918	0.0894399	7.03174	2.0398e-12	7.58639e-11
ENSSSCG00000002965.4	1194.3	-0.300867	0.0446141	-6.74375	1.54347e-11	3.96596e-10
ENSSSCG00000002967.4	0.77724	-0.998637	0.50366	-1.98276	0.0473941	0.0813803
ENSSSCG00000002968.4	0	NA	NA	NA	NA	NA
ENSSSCG00000002969.4	0	NA	NA	NA	NA	NA
ENSSSCG00000002971.4	0.0347447	0.01799	2.91526	0.00617098	0.995076	NA
ENSSSCG00000002972.4	12.0909	0.226782	0.543315	0.417404	0.676383	0.746807
ENSSSCG00000002977.4	0.0140154	0.318549	2.91526	0.109269	0.912989	NA
ENSSSCG00000002978.4	0.142514	0.772827	2.52272	0.306347	0.759341	NA
ENSSSCG00000002980.3	0.285298	-0.336913	0.763257	-0.441415	0.658912	NA
ENSSSCG00000002983.4	0.0491563	0.43973	2.91526	0.150837	0.880104	NA
ENSSSCG00000002986.3	0.402385	-1.19268	0.793281	-1.50348	0.132715	NA
ENSSSCG00000002987.4	1.63249	-1.35886	0.501294	-2.7107	0.00671416	0.0146348
ENSSSCG00000002988.4	44.3023	-0.497838	0.125666	-3.96161	7.44471e-05	0.000256372
ENSSSCG00000002989.5	1247.6	0.555229	0.0977124	5.68228	1.32914e-08	1.16895e-07
ENSSSCG00000002990.4	0.0591142	0.0805326	2.91526	0.0276245	0.977962	NA
ENSSSCG00000002991.4	0.0345097	0.195222	2.91526	0.0669657	0.946609	NA
ENSSSCG00000002993.4	9414.96	1.10992	0.290543	3.82017	0.000133362	0.000437299
ENSSSCG00000002994.4	1.74272	0.0285938	0.369461	0.0773934	0.938311	0.955311
ENSSSCG00000002995.4	7.95291	0.0958915	1.63384	0.058691	0.953198	0.965672
ENSSSCG00000002996.4	138.732	0.43982	0.112871	3.89667	9.75234e-05	0.000328747
ENSSSCG00000002997.3	0.584102	0.0621773	0.488545	0.12727	0.898726	0.923769
ENSSSCG00000002998.4	172.831	0.490601	0.0961098	5.1046	3.31501e-07	1.98857e-06
ENSSSCG00000003000.4	81.9481	0.548582	0.105785	5.1858	2.1509e-07	1.35373e-06
ENSSSCG00000003006.4	505.165	0.538929	0.343511	1.56889	0.116675	0.176618
ENSSSCG00000003011.4	0.39947	0.564293	0.57365	0.983688	0.325269	NA
ENSSSCG00000003013.4	61.2926	0.469344	0.10503	4.46868	7.87023e-06	3.3987e-05
ENSSSCG00000003015.4	109.479	0.481596	0.113487	4.24361	2.1995e-05	8.54135e-05
ENSSSCG00000003016.4	294.94	0.614809	0.0808682	7.60261	2.90227e-14	2.15437e-12
ENSSSCG00000003017.5	178.571	0.312066	0.0857963	3.63729	0.000275521	0.000838935
ENSSSCG00000003018.4	50.0224	-0.0935408	0.196527	-0.47597	0.634096	0.71144
ENSSSCG00000003021.4	278.157	0.0671088	0.0697179	0.962576	0.33576	0.429569
ENSSSCG00000003022.4	19.1523	-0.156471	0.254069	-0.61586	0.537987	0.626199
ENSSSCG00000003024.4	15.3227	-0.105412	0.148274	-0.710925	0.477131	0.569928
ENSSSCG00000003030.4	591.833	0.144117	0.0806179	1.78765	0.0738317	0.119474
ENSSSCG00000003035.4	445.36	0.492332	0.105055	4.68643	2.78014e-06	1.34301e-05
ENSSSCG00000003037.4	104.989	0.52072	0.0827501	6.29268	3.12034e-10	4.6943e-09
ENSSSCG00000003038.4	4.80131	0.465763	0.179185	2.59934	0.00934033	0.0195363
ENSSSCG00000003040.4	208.507	0.102587	0.0563923	1.81917	0.0688856	0.112663
ENSSSCG00000003042.4	3124.01	0.587526	0.0740728	7.93174	2.16101e-15	2.61613e-13
ENSSSCG00000003043.4	0.140916	-0.153406	1.79723	-0.085357	0.931978	NA
ENSSSCG00000003044.4	5.5039	-0.483588	0.196609	-2.45965	0.0139074	0.0277993
ENSSSCG00000003045.4	3.52834	-0.425153	0.194542	-2.18541	0.0288589	0.0526347
ENSSSCG00000003046.4	990.664	0.742353	0.093945	7.902	2.74467e-15	3.21483e-13
ENSSSCG00000003047.5	5.72657	0.513863	0.372986	1.3777	0.168295	0.241121
ENSSSCG00000003048.4	0.183427	-0.162938	1.00059	-0.162842	0.870643	NA
ENSSSCG00000003049.4	0.529621	-0.677291	0.725015	-0.934175	0.350213	0.444705
ENSSSCG00000003051.5	0.859534	1.0249	0.459007	2.23286	0.0255579	0.0474294
ENSSSCG00000003052.4	0.00853571	0.198325	2.91526	0.06803	0.945762	NA
ENSSSCG00000003053.3	0.00902402	0.318549	2.91526	0.109269	0.912989	NA
ENSSSCG00000003054.4	16.2288	0.217568	0.102314	2.12647	0.0334645	0.0600509
ENSSSCG00000003055.4	127.583	0.387824	0.0660734	5.8696	4.36851e-09	4.44189e-08
ENSSSCG00000003059.4	124.141	0.377529	0.0946614	3.98821	6.65742e-05	0.000231962
ENSSSCG00000003061.4	66.1686	0.294281	0.0683513	4.30543	1.66665e-05	6.6645e-05
ENSSSCG00000003062.4	17.0691	0.033414	0.175189	0.190731	0.848736	0.885403
ENSSSCG00000003063.4	43.6152	0.428895	0.123726	3.46648	0.000527322	0.00150076
ENSSSCG00000003064.4	130.409	0.669113	0.102971	6.49806	8.13623e-11	1.50679e-09
ENSSSCG00000003066.4	0.793522	-0.378657	0.380646	-0.994776	0.319845	0.412216
ENSSSCG00000003068.4	62.5927	0.105959	0.106777	0.992348	0.321028	0.413426
ENSSSCG00000003069.3	0.440641	0.0812845	0.601081	0.135231	0.89243	NA
ENSSSCG00000003070.4	84.4701	-0.125974	0.073527	-1.71331	0.0866556	0.137379
ENSSSCG00000003071.4	6.97744	-0.544604	0.164345	-3.31379	0.000920412	0.00247982
ENSSSCG00000003072.4	59.5068	-0.730524	0.133001	-5.49262	3.96012e-08	3.07767e-07
ENSSSCG00000003073.4	0.0346734	0.498884	2.91526	0.171128	0.864123	NA
ENSSSCG00000003076.4	3.05897	-0.176698	0.204226	-0.865209	0.386924	0.482332
ENSSSCG00000003077.4	24.4953	-0.491891	0.130284	-3.77552	0.000159675	0.000514418
ENSSSCG00000003078.4	3.4915	0.689883	0.294306	2.3441	0.0190729	0.0366894
ENSSSCG00000003079.5	217.223	-0.0941778	0.198254	-0.475036	0.634762	0.711994
ENSSSCG00000003080.4	11.4537	0.21331	0.232562	0.91722	0.359027	0.453606
ENSSSCG00000003081.5	38.3492	-0.184695	0.249061	-0.741565	0.458351	0.55166
ENSSSCG00000003083.3	11.1081	0.165961	0.216596	0.766225	0.443542	0.537387
ENSSSCG00000003085.4	546.285	0.469478	0.0880075	5.33452	9.57986e-08	6.62075e-07
ENSSSCG00000003086.4	6080.26	1.32186	0.395667	3.34084	0.000835243	0.00227413
ENSSSCG00000003088.4	40605.6	0.578761	0.159153	3.6365	0.000276368	0.000840947
ENSSSCG00000003089.4	311.152	0.234576	0.072169	3.25038	0.00115252	0.00303359
ENSSSCG00000003090.5	410.286	0.523976	0.0944966	5.54493	2.94079e-08	2.3639e-07
ENSSSCG00000003091.5	247.17	0.594502	0.0901571	6.59406	4.27956e-11	8.97613e-10
ENSSSCG00000003092.4	167.655	-0.0475417	0.236135	-0.201333	0.840438	0.879545
ENSSSCG00000003093.4	394.323	0.296555	0.081905	3.62072	0.000293787	0.000887512
ENSSSCG00000003096.2	0	NA	NA	NA	NA	NA
ENSSSCG00000003098.4	395.082	0.412058	0.0804161	5.12407	2.9901e-07	1.81662e-06
ENSSSCG00000003100.4	102.155	0.0771863	0.0531454	1.45236	0.146401	0.214523
ENSSSCG00000003101.4	30.7399	-0.599361	0.14822	-4.04373	5.26068e-05	0.00018798
ENSSSCG00000003102.4	0.237775	0.013423	1.35732	0.00988935	0.99211	NA
ENSSSCG00000003103.4	87.5707	0.360438	0.0666936	5.40439	6.50287e-08	4.72027e-07
ENSSSCG00000003104.4	2027.2	0.593218	0.106361	5.57742	2.44109e-08	2.00147e-07
ENSSSCG00000003105.4	131.112	0.639368	0.13345	4.79109	1.65881e-06	8.4215e-06
ENSSSCG00000003106.4	391.555	0.691887	0.0957855	7.2233	5.07427e-13	2.42142e-11
ENSSSCG00000003107.4	1662.66	-0.038594	0.053981	-0.714957	0.474636	0.567512
ENSSSCG00000003108.4	0.979528	-1.76625	0.64996	-2.71748	0.00657818	0.0143827
ENSSSCG00000003109.4	77.6159	0.727521	0.133653	5.44336	5.22853e-08	3.91013e-07
ENSSSCG00000003110.4	197.808	0.127498	0.0579037	2.2019	0.0276723	0.0507528
ENSSSCG00000003111.4	338.954	0.417463	0.0842598	4.95448	7.25252e-07	4.00799e-06
ENSSSCG00000003112.4	16.9691	0.459879	0.122004	3.76937	0.000163659	0.000525561
ENSSSCG00000003113.3	18.3722	-0.00138049	0.195274	-0.00706952	0.994359	0.995715
ENSSSCG00000003114.4	132.552	0.0463284	0.0688299	0.673085	0.500893	0.592427
ENSSSCG00000003115.4	23.1242	-0.129667	0.17751	-0.730476	0.465099	0.558293
ENSSSCG00000003119.4	0.746324	-1.30451	0.509854	-2.55859	0.0105097	0.0216532
ENSSSCG00000003120.4	942.985	0.658407	0.0905917	7.26785	3.65257e-13	1.83014e-11
ENSSSCG00000003121.4	30.8885	0.443964	0.117821	3.76811	0.000164489	0.000527619
ENSSSCG00000003123.4	0.642097	0.163923	0.662102	0.247579	0.80446	0.850577
ENSSSCG00000003124.3	0	NA	NA	NA	NA	NA
ENSSSCG00000003125.3	0	NA	NA	NA	NA	NA
ENSSSCG00000003126.3	0.584495	0.694629	0.44267	1.56918	0.116606	0.176529
ENSSSCG00000003128.4	74.9668	0.20881	0.0680306	3.06936	0.00214519	0.00529488
ENSSSCG00000003129.4	9.63088	0.203766	0.129913	1.56848	0.11677	0.176747
ENSSSCG00000003131.3	1.10337	0.321619	0.333735	0.963694	0.3352	0.428909
ENSSSCG00000003132.4	509.032	0.554344	0.0764714	7.24904	4.19747e-13	2.05744e-11
ENSSSCG00000003133.4	0.685234	-0.533189	0.630817	-0.845236	0.397979	0.493046
ENSSSCG00000003134.4	223.283	0.510012	0.110467	4.61689	3.89538e-06	1.8161e-05
ENSSSCG00000003135.4	9.87987	-0.285961	0.20438	-1.39917	0.161763	0.233394
ENSSSCG00000003136.4	201.189	0.435003	0.0803035	5.41698	6.06142e-08	4.44867e-07
ENSSSCG00000003137.4	63.5485	-0.0507864	0.115701	-0.438944	0.660702	0.733551
ENSSSCG00000003139.4	1292.5	0.352212	0.0946348	3.7218	0.000197806	0.000621899
ENSSSCG00000003140.4	42.4269	0.9254	0.21267	4.35134	1.35307e-05	5.52439e-05
ENSSSCG00000003142.4	343.662	0.163938	0.102281	1.60282	0.108974	0.166749
ENSSSCG00000003143.4	186.571	0.553961	0.143935	3.84869	0.000118751	0.00039419
ENSSSCG00000003144.4	1517.7	0.392164	0.135363	2.89713	0.00376595	0.00877084
ENSSSCG00000003145.3	22.0262	-0.192836	0.136258	-1.41523	0.157001	0.227396
ENSSSCG00000003146.4	10.0544	-0.455881	0.13163	-3.46335	0.000533487	0.00151646
ENSSSCG00000003147.4	17.3494	0.378992	0.148443	2.55312	0.0106761	0.021946
ENSSSCG00000003148.4	121.726	-0.502985	0.196162	-2.56413	0.0103436	0.0213622
ENSSSCG00000003149.4	1.85997	-0.782672	0.289831	-2.70044	0.00692468	0.0150394
ENSSSCG00000003150.4	672.483	0.306943	0.0923877	3.32234	0.000892672	0.00241305
ENSSSCG00000003152.4	192.902	0.432727	0.0794665	5.44541	5.16875e-08	3.87502e-07
ENSSSCG00000003153.4	20449.7	0.714735	0.119424	5.98484	2.16607e-09	2.43402e-08
ENSSSCG00000003154.4	4583.92	0.538793	0.0920596	5.85266	4.83786e-09	4.86429e-08
ENSSSCG00000003155.4	416.615	-0.332243	0.151798	-2.18872	0.0286172	0.0522678
ENSSSCG00000003156.4	2485.36	0.6465	0.0974786	6.63222	3.30673e-11	7.22116e-10
ENSSSCG00000003157.4	104.743	0.862062	0.183011	4.71043	2.47191e-06	1.20901e-05
ENSSSCG00000003159.4	135.908	0.247152	0.127283	1.94175	0.052167	0.0884138
ENSSSCG00000003160.4	49.6732	0.551788	0.120929	4.56291	5.04497e-06	2.28876e-05
ENSSSCG00000003161.4	18.5581	0.0811459	0.109147	0.743457	0.457205	0.550575
ENSSSCG00000003165.4	5042.02	0.638827	0.0748052	8.53987	1.34374e-17	3.51281e-15
ENSSSCG00000003168.4	79.3907	0.478716	0.084382	5.6732	1.40157e-08	1.2258e-07
ENSSSCG00000003169.4	137.356	0.583243	0.0992537	5.87629	4.19575e-09	4.29529e-08
ENSSSCG00000003170.4	1.02017	0.539012	0.433674	1.2429	0.213906	0.294852
ENSSSCG00000003171.3	2.68212	-0.345363	0.239755	-1.44048	0.149731	0.218604
ENSSSCG00000003172.4	0.553869	0.7985	0.558634	1.42938	0.152895	0.222234
ENSSSCG00000003177.4	45.2293	0.392813	0.0851221	4.61471	3.93652e-06	1.83149e-05
ENSSSCG00000003178.5	262.097	0.245374	0.0730717	3.35799	0.000785119	0.00215097
ENSSSCG00000003183.4	396.472	0.568294	0.107691	5.2771	1.31244e-07	8.7357e-07
ENSSSCG00000003187.4	2322.17	0.651725	0.101114	6.44543	1.1527e-10	2.0226e-09
ENSSSCG00000003189.4	1475.38	0.586461	0.0893451	6.56399	5.23853e-11	1.04875e-09
ENSSSCG00000003191.4	3.43094	0.250023	0.202364	1.23551	0.216639	0.297823
ENSSSCG00000003192.5	166.845	0.594108	0.105116	5.65193	1.58652e-08	1.36927e-07
ENSSSCG00000003193.4	425.375	0.44433	0.0812442	5.46907	4.52406e-08	3.4418e-07
ENSSSCG00000003194.4	633.598	0.711459	0.103929	6.8456	7.61574e-12	2.20148e-10
ENSSSCG00000003195.4	400.479	0.121217	0.0545009	2.22412	0.0261401	0.0483457
ENSSSCG00000003196.4	677.211	0.422181	0.080835	5.22275	1.76286e-07	1.13647e-06
ENSSSCG00000003197.4	132.759	0.37943	0.0918267	4.13202	3.59592e-05	0.000133381
ENSSSCG00000003198.4	43.2256	0.381716	0.130288	2.92978	0.00339207	0.00798462
ENSSSCG00000003199.4	789.382	0.381141	0.116316	3.27678	0.00104999	0.00278853
ENSSSCG00000003201.4	2436.88	1.61639	0.207321	7.79654	6.36253e-15	6.63395e-13
ENSSSCG00000003204.4	131.095	0.300799	0.0878354	3.42457	0.000615765	0.00172821
ENSSSCG00000003207.3	0.447971	0.322923	0.553781	0.583124	0.55981	0.645748
ENSSSCG00000003211.4	456.556	0.293171	0.0699315	4.19226	2.76186e-05	0.000105036
ENSSSCG00000003212.4	7.97232	0.0812518	0.198068	0.410222	0.681643	0.751007
ENSSSCG00000003214.4	3.32879	-0.679125	0.359645	-1.88832	0.0589831	0.0984763
ENSSSCG00000003216.4	79.2193	0.422477	0.0921888	4.58273	4.58938e-06	2.10377e-05
ENSSSCG00000003217.4	1303	-0.195326	0.0893677	-2.18564	0.028842	0.0526145
ENSSSCG00000003218.4	64272.6	-0.437223	0.36967	-1.18274	0.236913	0.320901
ENSSSCG00000003219.4	20.0086	0.390119	0.131164	2.97429	0.00293669	0.00701987
ENSSSCG00000003222.4	28.8847	0.273825	0.123091	2.22458	0.0261094	0.0483038
ENSSSCG00000003225.5	0.373011	-0.329808	0.56241	-0.586419	0.557594	NA
ENSSSCG00000003227.4	1.93055	-1.4392	0.64736	-2.22318	0.0262038	0.0484485
ENSSSCG00000003228.4	2.04052	-0.483752	0.276295	-1.75086	0.0799707	0.128075
ENSSSCG00000003229.5	1128.83	0.440951	0.109507	4.02669	5.65672e-05	0.000200661
ENSSSCG00000003230.4	8.77518	0.72234	0.269046	2.68482	0.00725693	0.0156561
ENSSSCG00000003231.4	48.3172	0.817268	0.157144	5.20075	1.98485e-07	1.25844e-06
ENSSSCG00000003232.4	0.0507932	-0.102234	2.91526	-0.0350685	0.972025	NA
ENSSSCG00000003233.4	24.6924	-0.273689	0.100919	-2.71198	0.00668836	0.0145882
ENSSSCG00000003234.4	1.04987	0.616646	0.362951	1.69898	0.0893228	0.141
ENSSSCG00000003235.5	92.9323	0.135036	0.0574619	2.35002	0.0187726	0.0362161
ENSSSCG00000003236.5	31.8027	0.145604	0.145953	0.997607	0.31847	0.410649
ENSSSCG00000003238.4	0.699458	-1.07338	0.435623	-2.464	0.0137395	0.0275064
ENSSSCG00000003239.3	0.786448	0.785162	0.826738	0.94971	0.342259	0.436518
ENSSSCG00000003240.4	13.0995	-1.40559	0.254259	-5.52816	3.23605e-08	2.57713e-07
ENSSSCG00000003241.4	14.5565	-0.804229	0.146432	-5.49218	3.96996e-08	3.08399e-07
ENSSSCG00000003247.4	0.0346901	0.498882	2.91526	0.171128	0.864123	NA
ENSSSCG00000003248.4	0.235622	0.980188	1.03356	0.948358	0.342947	NA
ENSSSCG00000003251.4	1.36514	0.20977	0.389626	0.538387	0.59031	0.672775
ENSSSCG00000003253.4	406.44	0.296493	0.0924399	3.20741	0.00133937	0.0034812
ENSSSCG00000003255.4	15.1923	-1.49618	0.396627	-3.77225	0.00016178	0.000520176
ENSSSCG00000003256.4	3.16266	-0.427925	0.226304	-1.89093	0.0586338	0.0979503
ENSSSCG00000003257.4	163.988	-0.270475	0.418326	-0.646564	0.517914	0.608482
ENSSSCG00000003259.4	9.80033	-0.122072	0.164451	-0.742301	0.457905	0.551271
ENSSSCG00000003261.4	398.112	0.75126	0.107167	7.01017	2.38029e-12	8.63896e-11
ENSSSCG00000003262.4	122.627	0.520476	0.101503	5.1277	2.93307e-07	1.78618e-06
ENSSSCG00000003263.4	292.307	0.383293	0.0657599	5.82867	5.58694e-09	5.50094e-08
ENSSSCG00000003264.4	252.115	0.166359	0.0495	3.36079	0.000777204	0.00213155
ENSSSCG00000003265.4	58.8502	0.314603	0.0836485	3.76101	0.000169226	0.000541299
ENSSSCG00000003266.4	1.79732	-0.392682	0.437049	-0.898486	0.368926	0.46383
ENSSSCG00000003267.4	205.688	0.446775	0.0739263	6.04352	1.50785e-09	1.78938e-08
ENSSSCG00000003268.4	105.454	0.554826	0.0993192	5.58629	2.31966e-08	1.91584e-07
ENSSSCG00000003269.3	30.1653	-0.0171859	0.111639	-0.153942	0.877656	0.90749
ENSSSCG00000003271.4	5.07407	0.0760906	0.190578	0.399262	0.6897	0.75757
ENSSSCG00000003272.4	4.30377	1.07604	0.270618	3.97623	7.00156e-05	0.000242733
ENSSSCG00000003275.4	0.0755571	0.377894	2.77408	0.136223	0.891645	NA
ENSSSCG00000003277.5	0.0545162	0.319401	2.90701	0.109873	0.91251	NA
ENSSSCG00000003278.4	19.6497	-0.13656	0.273065	-0.5001	0.617004	0.697033
ENSSSCG00000003282.5	18.1494	0.0821869	0.163136	0.503794	0.614406	0.694541
ENSSSCG00000003284.3	0.250858	0.631849	0.681184	0.927575	0.353628	NA
ENSSSCG00000003286.3	0.0751118	0.138794	1.88164	0.0737625	0.941199	NA
ENSSSCG00000003288.4	134.678	0.633098	0.110078	5.75134	8.85413e-09	8.24526e-08
ENSSSCG00000003289.4	217.358	0.458764	0.08187	5.60357	2.09987e-08	1.75847e-07
ENSSSCG00000003301.4	474.006	0.395608	0.0697592	5.67105	1.41923e-08	1.23971e-07
ENSSSCG00000003302.4	356.452	0.663009	0.236118	2.80795	0.00498577	0.0112557
ENSSSCG00000003303.4	0.133154	0.254973	1.35516	0.18815	0.850759	NA
ENSSSCG00000003306.4	0.0298651	0.438771	2.91526	0.150508	0.880364	NA
ENSSSCG00000003307.5	0	NA	NA	NA	NA	NA
ENSSSCG00000003311.4	0	NA	NA	NA	NA	NA
ENSSSCG00000003314.5	0.37854	0.705722	0.886889	0.795728	0.42619	NA
ENSSSCG00000003315.5	0	NA	NA	NA	NA	NA
ENSSSCG00000003317.4	64.7407	0.476647	0.0976041	4.88347	1.04234e-06	5.53319e-06
ENSSSCG00000003318.4	377.959	0.440052	0.242802	1.81239	0.0699261	0.114127
ENSSSCG00000003322.4	17.1754	-0.398297	0.119259	-3.33977	0.000838487	0.0022809
ENSSSCG00000003324.4	14.4936	-0.488056	0.145075	-3.36416	0.000767775	0.00210922
ENSSSCG00000003325.4	0.0292728	0.0781023	2.91526	0.0267908	0.978627	NA
ENSSSCG00000003326.4	76.7594	-0.76749	0.132496	-5.79255	6.93265e-09	6.67651e-08
ENSSSCG00000003329.4	83.0762	-0.206119	0.135467	-1.52154	0.128124	0.191555
ENSSSCG00000003331.5	0.812671	0.812711	0.480784	1.69039	0.090954	0.143311
ENSSSCG00000003332.4	724.851	0.509697	0.0846101	6.02407	1.70086e-09	1.97809e-08
ENSSSCG00000003333.3	0.798369	-0.707347	0.413626	-1.71011	0.0872452	0.138216
ENSSSCG00000003334.4	260.381	0.452009	0.0891382	5.07088	3.95978e-07	2.33878e-06
ENSSSCG00000003336.4	0.0361897	0.138065	2.91526	0.0473595	0.962227	NA
ENSSSCG00000003338.4	49.355	0.47637	0.155541	3.06267	0.00219372	0.00539915
ENSSSCG00000003339.4	227.389	0.637664	0.0963431	6.61868	3.62429e-11	7.77347e-10
ENSSSCG00000003341.3	44.639	0.188461	0.0741829	2.54049	0.0110696	0.0226696
ENSSSCG00000003342.4	2385.43	0.625442	0.10807	5.78737	7.14963e-09	6.8562e-08
ENSSSCG00000003343.4	149.018	0.448334	0.103928	4.31389	1.60407e-05	6.4384e-05
ENSSSCG00000003344.3	102.469	-0.341429	0.261619	-1.30506	0.191873	0.269822
ENSSSCG00000003346.3	0.413678	-1.32375	1.47293	-0.898723	0.3688	NA
ENSSSCG00000003348.4	437.903	0.44079	0.0777297	5.67081	1.42125e-08	1.24088e-07
ENSSSCG00000003350.4	687.52	0.493905	0.0977731	5.05154	4.38255e-07	2.55503e-06
ENSSSCG00000003351.4	24.0303	0.475151	0.164173	2.89421	0.00380119	0.00884037
ENSSSCG00000003352.4	392.595	0.15284	0.0592442	2.57983	0.00988484	0.0205276
ENSSSCG00000003353.4	739.174	-0.195704	0.0730363	-2.67955	0.00737221	0.0158801
ENSSSCG00000003354.4	900.36	-0.351093	0.076553	-4.58627	4.51231e-06	2.07265e-05
ENSSSCG00000003356.4	14.4716	-0.511114	0.348697	-1.46578	0.142707	0.209981
ENSSSCG00000003357.2	0.241138	0.806036	1.21057	0.665833	0.505518	NA
ENSSSCG00000003359.4	344.485	0.630241	0.105657	5.96499	2.44652e-09	2.69251e-08
ENSSSCG00000003360.4	93.8673	0.0406478	0.0609884	0.666484	0.505102	0.596545
ENSSSCG00000003362.4	140.649	-0.376046	0.0660359	-5.69457	1.23684e-08	1.09686e-07
ENSSSCG00000003366.4	1.39894	0.114098	0.391421	0.291497	0.770671	0.825459
ENSSSCG00000003368.4	2.2458	0.324164	0.299927	1.08081	0.279781	0.368911
ENSSSCG00000003369.4	2686.21	0.249836	0.0584672	4.27311	1.92769e-05	7.58739e-05
ENSSSCG00000003370.3	0.0343986	0.01799	2.91526	0.00617098	0.995076	NA
ENSSSCG00000003371.4	11.8706	0.632973	0.164004	3.8595	0.000113617	0.000378585
ENSSSCG00000003374.4	35.6679	0.201684	0.199827	1.00929	0.312834	0.40477
ENSSSCG00000003376.4	50.0747	-0.134402	0.143967	-0.93356	0.350531	0.444866
ENSSSCG00000003377.4	33.2767	0.26121	0.225294	1.15942	0.246285	0.331356
ENSSSCG00000003379.4	807.763	0.319329	0.102034	3.12964	0.0017502	0.00441787
ENSSSCG00000003382.4	21.7241	0.498997	0.147495	3.38313	0.000716635	0.0019811
ENSSSCG00000003383.4	84.4606	0.642723	0.107139	5.99898	1.98563e-09	2.26402e-08
ENSSSCG00000003384.4	422.998	0.324967	0.0785419	4.1375	3.51112e-05	0.000130531
ENSSSCG00000003385.4	2581.4	0.551336	0.0829418	6.64726	2.98599e-11	6.68255e-10
ENSSSCG00000003386.5	4.34644	0.203908	0.245251	0.831424	0.405734	0.500796
ENSSSCG00000003388.4	0.0169891	0.138213	2.91526	0.0474102	0.962186	NA
ENSSSCG00000003390.4	0.316987	-0.82074	1.90588	-0.430635	0.666734	NA
ENSSSCG00000003391.4	0.128578	-0.570685	2.915	-0.195775	0.844786	NA
ENSSSCG00000003393.4	253.288	0.302439	0.111097	2.7223	0.00648285	0.0141983
ENSSSCG00000003395.5	45.3822	-0.113807	0.0954445	-1.19239	0.233109	0.316604
ENSSSCG00000003396.4	410.691	-0.042053	0.137696	-0.305405	0.760058	0.816747
ENSSSCG00000003398.4	379.789	0.106423	0.0675179	1.57622	0.114975	0.174573
ENSSSCG00000003399.4	5.30961	0.412533	0.220818	1.86821	0.0617332	0.102432
ENSSSCG00000003400.4	308.972	0.0313852	0.108559	0.289108	0.772499	0.826473
ENSSSCG00000003401.4	4035.79	-0.744009	0.13666	-5.44423	5.20287e-08	3.8974e-07
ENSSSCG00000003402.4	258.78	0.143371	0.068359	2.09732	0.0359653	0.0639218
ENSSSCG00000003403.4	8.74134	-0.246293	0.178147	-1.38253	0.16681	0.239278
ENSSSCG00000003404.4	235.344	0.176434	0.0722227	2.44291	0.0145693	0.0289572
ENSSSCG00000003405.4	177.396	0.53229	0.0843563	6.31002	2.78998e-10	4.28665e-09
ENSSSCG00000003407.4	166.194	0.275776	0.107291	2.57037	0.010159	0.0210317
ENSSSCG00000003410.5	735.14	-0.697787	0.172857	-4.0368	5.4186e-05	0.000193087
ENSSSCG00000003412.4	163.449	0.125165	0.0627634	1.99423	0.0461268	0.0794003
ENSSSCG00000003413.4	554.331	0.356726	0.0671214	5.31463	1.06872e-07	7.291e-07
ENSSSCG00000003414.4	13.5272	0.0793129	0.321341	0.246818	0.805049	0.8511
ENSSSCG00000003417.4	30.0736	0.602984	0.311823	1.93374	0.0531454	0.0898273
ENSSSCG00000003419.4	115.224	0.567818	0.111132	5.10941	3.23163e-07	1.94892e-06
ENSSSCG00000003421.4	211.281	0.519971	0.107328	4.84468	1.26817e-06	6.60179e-06
ENSSSCG00000003423.4	0.583279	0.00909229	1.03835	0.00875646	0.993013	0.994668
ENSSSCG00000003428.4	256.261	0.190935	0.0982001	1.94434	0.0518543	0.0879582
ENSSSCG00000003429.4	152.13	-0.13751	0.108591	-1.26631	0.205402	0.285399
ENSSSCG00000003431.4	0.117905	0.0678068	1.64123	0.0413146	0.967045	NA
ENSSSCG00000003432.4	490.934	0.596718	0.107273	5.56264	2.65725e-08	2.15423e-07
ENSSSCG00000003433.4	642.727	0.196148	0.121425	1.61539	0.106227	0.163144
ENSSSCG00000003434.4	1480.98	0.416324	0.0838212	4.96681	6.80643e-07	3.78116e-06
ENSSSCG00000003435.4	53.7522	0.450826	0.114498	3.9374	8.23676e-05	0.000281649
ENSSSCG00000003438.4	521.355	0.00700531	0.0738691	0.0948342	0.924447	0.94418
ENSSSCG00000003439.4	989.653	0.321652	0.113571	2.83216	0.00462352	0.0105196
ENSSSCG00000003440.4	0	NA	NA	NA	NA	NA
ENSSSCG00000003441.4	0	NA	NA	NA	NA	NA
ENSSSCG00000003442.4	0	NA	NA	NA	NA	NA
ENSSSCG00000003444.4	0	NA	NA	NA	NA	NA
ENSSSCG00000003448.4	0	NA	NA	NA	NA	NA
ENSSSCG00000003449.4	1.73827	-0.856129	0.406935	-2.10385	0.0353917	0.0630763
ENSSSCG00000003451.5	78.1904	0.42973	0.233394	1.84122	0.0655894	0.107937
ENSSSCG00000003455.4	7.75413	0.094396	0.196579	0.480194	0.631089	0.708904
ENSSSCG00000003458.4	307.24	0.313304	0.0976216	3.20937	0.00133025	0.0034595
ENSSSCG00000003459.4	13.4598	0.574853	0.321286	1.78922	0.0735792	0.119204
ENSSSCG00000003460.4	41.8948	0.090113	0.105509	0.854077	0.393062	0.488175
ENSSSCG00000003461.3	1845.63	-0.330346	0.128736	-2.56606	0.010286	0.0212628
ENSSSCG00000003463.4	1246.07	0.298217	0.228218	1.30672	0.191309	0.269218
ENSSSCG00000003464.4	104.012	-0.148946	0.0672843	-2.21368	0.0268508	0.0494976
ENSSSCG00000003465.4	202.822	0.589806	0.0910839	6.47542	9.45476e-11	1.70887e-09
ENSSSCG00000003466.4	78.7142	0.321442	0.15797	2.03484	0.0418674	0.0730442
ENSSSCG00000003468.4	2859.79	0.529445	0.137757	3.84332	0.00012138	0.000402031
ENSSSCG00000003470.4	51.9989	0.229087	0.222685	1.02875	0.303598	0.39503
ENSSSCG00000003471.4	149.299	-0.0514022	0.120751	-0.425688	0.670335	0.741537
ENSSSCG00000003472.4	7.88303	0.00500724	0.174542	0.0286879	0.977113	0.983344
ENSSSCG00000003473.4	3.43206	0.391206	0.25014	1.56395	0.11783	0.178172
ENSSSCG00000003476.4	0.14536	-0.582553	1.15949	-0.502423	0.61537	NA
ENSSSCG00000003477.4	203.099	0.10573	0.0571684	1.84945	0.0643935	0.106328
ENSSSCG00000003478.4	45.3639	0.169575	0.10669	1.58941	0.111968	0.17058
ENSSSCG00000003479.4	22.1334	0.572016	0.160786	3.55762	0.000374224	0.00110551
ENSSSCG00000003481.5	0.0384609	0.197302	2.91526	0.0676791	0.946041	NA
ENSSSCG00000003482.5	0	NA	NA	NA	NA	NA
ENSSSCG00000003483.5	2.77267	0.276162	0.292045	0.945615	0.344345	0.438558
ENSSSCG00000003484.5	0.513919	-0.707904	0.773781	-0.914864	0.360263	0.454849
ENSSSCG00000003485.4	242.23	0.141724	0.0683362	2.07393	0.0380863	0.0672014
ENSSSCG00000003486.4	941.568	0.256925	0.125061	2.05439	0.0399375	0.0700294
ENSSSCG00000003488.4	1570.04	0.15064	0.0567643	2.65378	0.00795965	0.0169632
ENSSSCG00000003489.4	410.737	0.17324	0.0546187	3.17181	0.00151493	0.0038838
ENSSSCG00000003491.4	696.027	0.579847	0.133442	4.34531	1.3908e-05	5.66817e-05
ENSSSCG00000003492.4	95.6322	0.033242	0.0758074	0.438505	0.66102	0.733798
ENSSSCG00000003493.4	1375.28	0.128774	0.061297	2.10082	0.0356564	0.063479
ENSSSCG00000003494.4	0.0193363	0.138214	2.91526	0.0474104	0.962186	NA
ENSSSCG00000003495.3	0	NA	NA	NA	NA	NA
ENSSSCG00000003498.4	0.823623	0.0621219	0.54593	0.113791	0.909404	0.932671
ENSSSCG00000003499.4	0	NA	NA	NA	NA	NA
ENSSSCG00000003505.4	854.46	0.508866	0.0660633	7.7027	1.33222e-14	1.18378e-12
ENSSSCG00000003506.4	3106.41	0.445122	0.0861296	5.16805	2.36543e-07	1.47486e-06
ENSSSCG00000003508.4	2.68519	-0.82262	0.467675	-1.75896	0.0785847	0.126124
ENSSSCG00000003509.4	0.272963	0.357179	0.819013	0.43611	0.662757	NA
ENSSSCG00000003511.4	578.524	-0.253621	0.0558896	-4.5379	5.68176e-06	2.54628e-05
ENSSSCG00000003512.4	1431.44	-0.461687	0.088592	-5.21139	1.87431e-07	1.19932e-06
ENSSSCG00000003513.4	775.338	0.304478	0.0698088	4.36161	1.29111e-05	5.2978e-05
ENSSSCG00000003514.4	2726.79	0.437845	0.0691273	6.33389	2.3905e-10	3.76263e-09
ENSSSCG00000003520.5	1102.83	0.0154964	0.0530457	0.292133	0.770185	0.825266
ENSSSCG00000003521.4	40.5887	0.886255	0.155187	5.71087	1.12397e-08	1.01385e-07
ENSSSCG00000003523.4	0.00714573	0.198325	2.91526	0.0680301	0.945762	NA
ENSSSCG00000003524.4	1027.02	-0.243727	0.100114	-2.43451	0.0149122	0.0295621
ENSSSCG00000003527.4	14.8405	0.0862778	0.257013	0.335694	0.737102	0.798022
ENSSSCG00000003529.3	0	NA	NA	NA	NA	NA
ENSSSCG00000003530.4	0	NA	NA	NA	NA	NA
ENSSSCG00000003531.4	213.794	-0.00736422	0.0483974	-0.152162	0.87906	0.908524
ENSSSCG00000003532.4	148.438	-0.317852	0.0952238	-3.33795	0.000843983	0.00229412
ENSSSCG00000003539.4	6.08328	0.959245	0.229689	4.17628	2.9632e-05	0.000111961
ENSSSCG00000003541.4	2.50002	-0.562867	0.254243	-2.2139	0.026836	0.0494805
ENSSSCG00000003543.4	195.928	-0.234834	0.101237	-2.31965	0.0203597	0.0388375
ENSSSCG00000003546.2	1.00655	1.12201	0.67626	1.65914	0.0970884	0.151377
ENSSSCG00000003547.4	5.64044	-0.411191	0.40818	-1.00738	0.313753	0.405785
ENSSSCG00000003549.4	153.116	0.218384	0.0866679	2.51978	0.0117429	0.0239128
ENSSSCG00000003551.4	123.606	0.100306	0.193566	0.518202	0.604317	0.685448
ENSSSCG00000003552.4	2.02357	-0.69978	0.282921	-2.47341	0.0133831	0.0268555
ENSSSCG00000003553.4	568.034	0.19529	0.0816065	2.39307	0.0167082	0.0326738
ENSSSCG00000003554.4	286.211	0.524536	0.0772655	6.78875	1.13111e-11	3.07274e-10
ENSSSCG00000003555.4	770.131	0.296125	0.0491488	6.02507	1.69039e-09	1.97099e-08
ENSSSCG00000003557.4	0	NA	NA	NA	NA	NA
ENSSSCG00000003558.4	103.792	0.260512	0.112936	2.30672	0.0210705	0.0400027
ENSSSCG00000003559.4	590.351	0.046545	0.0548132	0.849158	0.395794	0.490709
ENSSSCG00000003561.4	124.872	0.478526	0.0796969	6.00433	1.92127e-09	2.20037e-08
ENSSSCG00000003564.4	124.711	0.140503	0.0765159	1.83625	0.0663202	0.108981
ENSSSCG00000003565.4	61.3168	-0.2129	0.228796	-0.930523	0.3521	0.446543
ENSSSCG00000003566.4	626.965	0.194374	0.087811	2.21355	0.0268597	0.0495089
ENSSSCG00000003567.4	14.0416	-0.0690672	0.255721	-0.270088	0.787093	0.837121
ENSSSCG00000003569.4	64.9944	0.137797	0.0833778	1.65269	0.0983944	0.153146
ENSSSCG00000003570.4	1095.58	0.568375	0.088817	6.39939	1.55999e-10	2.61759e-09
ENSSSCG00000003572.4	22.9389	1.07511	0.13498	7.965	1.6522e-15	2.0696e-13
ENSSSCG00000003573.5	43.4034	-0.0402121	0.101348	-0.396771	0.691536	0.759078
ENSSSCG00000003575.3	2.21946	0.133014	0.255609	0.520379	0.602799	0.684113
ENSSSCG00000003576.3	0.495154	-1.33804	1.2131	-1.103	0.270029	0.358278
ENSSSCG00000003577.4	293.034	-0.233357	0.0967349	-2.41233	0.015851	0.0312276
ENSSSCG00000003578.4	141.175	0.541215	0.135524	3.99349	6.51082e-05	0.000227689
ENSSSCG00000003580.4	290.089	0.0726236	0.0413629	1.75577	0.0791285	0.126941
ENSSSCG00000003582.4	1417.35	0.609138	0.148782	4.09417	4.23684e-05	0.000154799
ENSSSCG00000003583.4	121.682	0.210938	0.0632806	3.33338	0.000857987	0.00232832
ENSSSCG00000003584.4	37.9158	0.298999	0.137428	2.17568	0.0295789	0.0538281
ENSSSCG00000003585.2	0	NA	NA	NA	NA	NA
ENSSSCG00000003586.4	771.346	0.113681	0.0854877	1.32979	0.183586	0.260034
ENSSSCG00000003589.4	664.999	0.062561	0.0308791	2.026	0.0427649	0.0744085
ENSSSCG00000003590.4	41.4387	0.0699231	0.149687	0.467128	0.640408	0.716844
ENSSSCG00000003591.4	525.504	-0.224993	0.0539085	-4.1736	2.99822e-05	0.00011319
ENSSSCG00000003592.4	487.859	0.00680039	0.0900791	0.0754936	0.939822	0.95612
ENSSSCG00000003596.4	144.145	0.187885	0.0649155	2.8943	0.00380009	0.00883975
ENSSSCG00000003599.4	0.0589646	0.139091	2.91526	0.0477114	0.961946	NA
ENSSSCG00000003600.4	215.453	-0.14773	0.115377	-1.28041	0.2004	0.279438
ENSSSCG00000003601.3	0.732966	-1.47754	0.654019	-2.25917	0.0238729	0.0447191
ENSSSCG00000003603.4	157.377	-0.0135962	0.134511	-0.101079	0.919488	0.940607
ENSSSCG00000003604.4	11.1428	0.431116	0.146512	2.94252	0.0032555	0.00769428
ENSSSCG00000003606.4	0.0243689	0.317756	2.91526	0.108998	0.913204	NA
ENSSSCG00000003608.4	29.6922	0.655682	0.153889	4.26075	2.03746e-05	7.97042e-05
ENSSSCG00000003610.4	26.2481	0.0755099	0.121869	0.619598	0.535522	0.624039
ENSSSCG00000003612.4	779.646	0.525385	0.0785334	6.68996	2.23239e-11	5.34668e-10
ENSSSCG00000003613.4	292.313	0.0312694	0.0378203	0.826791	0.408356	0.503102
ENSSSCG00000003616.3	57.5961	-0.175015	0.161398	-1.08437	0.2782	0.366987
ENSSSCG00000003617.5	616.021	0.143387	0.0530638	2.70217	0.00688885	0.0149693
ENSSSCG00000003619.4	6.58368	-0.032167	0.232557	-0.138319	0.889989	0.917204
ENSSSCG00000003620.4	13.6374	0.02628	0.145501	0.180618	0.856668	0.891684
ENSSSCG00000003621.4	46.6096	-0.235443	0.0824236	-2.8565	0.00428338	0.00984125
ENSSSCG00000003622.4	1.88085	-0.781729	0.387645	-2.01661	0.0437362	0.0758572
ENSSSCG00000003623.4	0.00851318	0.198325	2.91526	0.0680301	0.945762	NA
ENSSSCG00000003627.4	161.417	-0.552794	0.100762	-5.48616	4.10757e-08	3.1704e-07
ENSSSCG00000003628.4	37.3699	-0.25986	0.103257	-2.51663	0.0118484	0.0241095
ENSSSCG00000003630.4	349.578	-0.00976598	0.0585487	-0.166801	0.867527	0.900319
ENSSSCG00000003632.2	0	NA	NA	NA	NA	NA
ENSSSCG00000003633.3	0.135126	-0.52199	1.63532	-0.319198	0.749576	NA
ENSSSCG00000003634.4	155.824	0.572722	0.0959547	5.96867	2.39194e-09	2.64211e-08
ENSSSCG00000003637.4	2111.82	0.399263	0.093626	4.26445	2.00397e-05	7.85306e-05
ENSSSCG00000003640.4	0.525283	-0.369668	0.564084	-0.655342	0.512248	0.603128
ENSSSCG00000003642.4	189.523	0.0707231	0.0599767	1.17918	0.238328	0.322527
ENSSSCG00000003643.4	440.483	0.274733	0.0651265	4.21845	2.45983e-05	9.46871e-05
ENSSSCG00000003644.4	1430.65	0.633397	0.112732	5.61859	1.92521e-08	1.62884e-07
ENSSSCG00000003645.4	155.295	-0.443368	0.0952739	-4.65361	3.26169e-06	1.54827e-05
ENSSSCG00000003646.3	0.469289	-0.812204	0.828403	-0.980445	0.326866	0.419741
ENSSSCG00000003648.4	519.121	-0.111308	0.072329	-1.53891	0.123826	0.186007
ENSSSCG00000003650.2	6.25036	-0.904448	0.28373	-3.1877	0.00143408	0.00369647
ENSSSCG00000003651.4	12.6501	-0.217489	0.109955	-1.97799	0.0479303	0.0821676
ENSSSCG00000003652.4	314.336	-0.208542	0.0586487	-3.55577	0.00037687	0.00111242
ENSSSCG00000003653.4	641.484	0.498756	0.0724615	6.88305	5.85839e-12	1.78202e-10
ENSSSCG00000003654.4	1431.95	-0.218313	0.0993048	-2.19842	0.0279194	0.0511592
ENSSSCG00000003655.3	17.3732	-0.114845	0.410643	-0.27967	0.77973	0.831842
ENSSSCG00000003659.3	0.0484459	0.25734	2.91526	0.0882735	0.929659	NA
ENSSSCG00000003660.3	1937.56	0.0615253	0.0705861	0.871635	0.383407	0.478609
ENSSSCG00000003662.3	1275.67	-1.26891	0.473985	-2.67711	0.00742593	0.0159882
ENSSSCG00000003663.4	56.8228	0.200331	0.125852	1.5918	0.11143	0.169891
ENSSSCG00000003664.4	259.811	0.359455	0.0592152	6.07031	1.27664e-09	1.54863e-08
ENSSSCG00000003666.4	0.212003	0.333685	1.26602	0.263569	0.792112	NA
ENSSSCG00000003667.4	190.896	-0.421042	0.0817827	-5.1483	2.62855e-07	1.6176e-06
ENSSSCG00000003669.4	130.509	-1.10826	0.360128	-3.07742	0.00208803	0.00516865
ENSSSCG00000003670.4	205.903	-0.823678	0.11822	-6.96734	3.22986e-12	1.09718e-10
ENSSSCG00000003672.4	801.65	0.111037	0.0451358	2.46007	0.0138912	0.0277762
ENSSSCG00000003673.4	543.902	0.0572948	0.0518234	1.10558	0.268909	0.357159
ENSSSCG00000003679.4	134.828	0.293575	0.0583005	5.03555	4.76474e-07	2.75293e-06
ENSSSCG00000003680.5	462.97	-0.0231448	0.0443046	-0.522403	0.60139	0.683029
ENSSSCG00000003682.4	382.229	-0.814326	0.150317	-5.4174	6.04709e-08	4.44127e-07
ENSSSCG00000003684.4	60.4376	0.0351473	0.153107	0.229561	0.818433	0.861563
ENSSSCG00000003687.4	102.942	-1.02906	0.16461	-6.2515	4.06528e-10	5.83235e-09
ENSSSCG00000003690.4	2.75053	0.158466	0.225072	0.704068	0.481391	0.573763
ENSSSCG00000003691.3	3693.15	0.173807	0.0759661	2.28796	0.0221397	0.041813
ENSSSCG00000003693.4	9377.59	-0.114344	0.102612	-1.11434	0.265134	0.352821
ENSSSCG00000003694.4	153.889	0.157514	0.113019	1.3937	0.16341	0.235261
ENSSSCG00000003697.4	7.63255	-0.319043	0.19869	-1.60573	0.108332	0.165911
ENSSSCG00000003699.4	42.7105	-0.461049	0.144698	-3.18629	0.0014411	0.00371085
ENSSSCG00000003700.4	156.893	-0.839175	0.125909	-6.66493	2.64789e-11	6.08441e-10
ENSSSCG00000003701.4	135.281	0.136101	0.0688136	1.97783	0.0479485	0.0821908
ENSSSCG00000003702.4	98.7765	0.0448604	0.170313	0.263399	0.792243	0.84121
ENSSSCG00000003703.2	0	NA	NA	NA	NA	NA
ENSSSCG00000003704.2	0	NA	NA	NA	NA	NA
ENSSSCG00000003705.4	51.8433	-0.104148	0.111756	-0.931921	0.351377	0.445783
ENSSSCG00000003707.4	207.94	-0.535826	0.147127	-3.64192	0.000270611	0.000826075
ENSSSCG00000003708.4	21.6259	0.014801	0.170649	0.0867336	0.930883	0.94941
ENSSSCG00000003709.4	90.1199	0.0708728	0.168251	0.421234	0.673584	0.74431
ENSSSCG00000003710.4	246.672	-0.0575048	0.119559	-0.480973	0.630536	0.70845
ENSSSCG00000003711.4	121.385	-0.326664	0.206402	-1.58266	0.113499	0.172666
ENSSSCG00000003712.4	976.945	-0.319453	0.0746327	-4.28033	1.86613e-05	7.37375e-05
ENSSSCG00000003713.4	117.74	-0.550583	0.104294	-5.27912	1.29805e-07	8.65588e-07
ENSSSCG00000003715.4	28.5497	-0.290643	0.156423	-1.85805	0.0631613	0.104502
ENSSSCG00000003716.4	147.32	-0.58199	0.103131	-5.6432	1.66916e-08	1.43373e-07
ENSSSCG00000003717.4	0.020721	0.262366	2.91526	0.0899974	0.928289	NA
ENSSSCG00000003718.4	24.3077	-0.380964	0.130458	-2.92021	0.00349799	0.00821145
ENSSSCG00000003719.4	12.4416	-0.593513	0.205049	-2.89449	0.00379778	0.00883586
ENSSSCG00000003721.4	7.87089	-0.0209594	0.199328	-0.10515	0.916257	0.938099
ENSSSCG00000003722.5	331.769	-0.338939	0.141916	-2.3883	0.0169263	0.0330536
ENSSSCG00000003726.3	0.0644877	-0.162346	2.91526	-0.0556882	0.95559	NA
ENSSSCG00000003728.4	432.958	-0.556871	0.112751	-4.93895	7.85454e-07	4.29855e-06
ENSSSCG00000003729.5	683.98	-0.526428	0.18703	-2.81467	0.00488267	0.0110465
ENSSSCG00000003730.4	83.1542	-0.358845	0.102389	-3.50471	0.000457097	0.00132154
ENSSSCG00000003731.4	206.843	-0.157358	0.0992319	-1.58576	0.112794	0.171679
ENSSSCG00000003732.4	1.53443	-2.88025	0.738186	-3.9018	9.54813e-05	0.000322708
ENSSSCG00000003733.4	0.401735	-0.833885	0.961773	-0.867029	0.385926	NA
ENSSSCG00000003736.4	1.66066	-0.0724562	0.302036	-0.239893	0.810413	0.855468
ENSSSCG00000003737.4	0.0463798	0.340542	2.91526	0.116814	0.907008	NA
ENSSSCG00000003738.4	1126.68	-0.0813485	0.110572	-0.735708	0.461908	0.555053
ENSSSCG00000003740.4	2.72512	-0.0197258	0.264106	-0.0746889	0.940462	0.95653
ENSSSCG00000003741.4	54.4783	-0.649694	0.143433	-4.5296	5.90948e-06	2.63784e-05
ENSSSCG00000003743.5	428.914	-0.653357	0.0968527	-6.74588	1.52102e-11	3.92593e-10
ENSSSCG00000003744.4	214.356	0.219863	0.177512	1.23858	0.2155	0.296621
ENSSSCG00000003746.3	1.06995	0.995427	0.385257	2.5838	0.00977186	0.0203257
ENSSSCG00000003747.4	29.7963	-0.148872	0.101005	-1.47392	0.140504	0.207128
ENSSSCG00000003748.4	0.148596	-0.0290846	1.35417	-0.0214778	0.982865	NA
ENSSSCG00000003749.4	127.955	-0.480425	0.097055	-4.95003	7.42005e-07	4.0918e-06
ENSSSCG00000003753.4	1.81632	1.07575	0.348821	3.08397	0.00204259	0.00507579
ENSSSCG00000003754.4	1.57832	0.53938	0.358655	1.5039	0.132608	0.19738
ENSSSCG00000003755.4	43.6552	-0.251433	0.28831	-0.872093	0.383158	0.478409
ENSSSCG00000003756.3	0.213358	0.378689	0.944037	0.401137	0.688319	NA
ENSSSCG00000003757.4	130.015	-0.519616	0.156907	-3.31161	0.000927607	0.0024951
ENSSSCG00000003758.4	1.31625	-0.507151	0.38	-1.33461	0.182005	0.258098
ENSSSCG00000003760.4	146.713	-1.15784	0.185758	-6.23309	4.57328e-10	6.4347e-09
ENSSSCG00000003761.4	444.395	-0.443183	0.100581	-4.40621	1.05196e-05	4.40056e-05
ENSSSCG00000003762.4	132.18	-0.733297	0.117992	-6.21479	5.13923e-10	7.08185e-09
ENSSSCG00000003763.4	335.292	-1.68489	0.171128	-9.84576	7.14939e-23	1.84229e-19
ENSSSCG00000003766.4	1153.91	-0.934071	0.154565	-6.04323	1.51055e-09	1.79111e-08
ENSSSCG00000003768.4	3426.22	-0.856971	0.162412	-5.27654	1.31649e-07	8.75297e-07
ENSSSCG00000003770.4	83.8167	-0.529919	0.111202	-4.76536	1.88519e-06	9.47215e-06
ENSSSCG00000003771.4	472.076	-0.384086	0.0947684	-4.05289	5.05896e-05	0.000181432
ENSSSCG00000003772.4	195.414	-0.578107	0.106942	-5.40579	6.45242e-08	4.68742e-07
ENSSSCG00000003773.4	11.3122	0.258429	0.173664	1.4881	0.136725	0.202516
ENSSSCG00000003775.4	374.042	-0.272701	0.0650678	-4.19103	2.77693e-05	0.000105475
ENSSSCG00000003776.4	2570.65	-0.537144	0.13363	-4.01965	5.82853e-05	0.000206228
ENSSSCG00000003777.4	6.12177	-1.06373	0.391286	-2.71854	0.00655703	0.0143403
ENSSSCG00000003778.4	0.0560993	-0.102233	2.91526	-0.0350683	0.972025	NA
ENSSSCG00000003779.4	54.5991	-0.447656	0.12297	-3.64037	0.000272247	0.000830017
ENSSSCG00000003780.4	2065.43	0.0372836	0.102363	0.364231	0.715686	0.779373
ENSSSCG00000003781.4	0.228428	0.195034	0.96206	0.202726	0.83935	NA
[truncated: 20,885 more rows]

## Sheet: PRJEB23289
gene	baseMean	log2FoldChange	lfcSE	stat	pvalue	padj
ENSSSCG00000000002.4	4.39704	0.0233431	0.426102	0.0547827	0.956312	0.995807
ENSSSCG00000000003.4	82.688	-0.333856	0.196873	-1.69579	0.0899257	0.753862
ENSSSCG00000000005.4	188.511	0.0291342	0.17028	0.171096	0.864149	0.990792
ENSSSCG00000000006.4	340.445	0.0307388	0.249486	0.123208	0.901942	0.993377
ENSSSCG00000000007.4	80.5713	0.143946	0.144999	0.992736	0.320839	0.921562
ENSSSCG00000000010.4	429.627	-0.106307	0.139778	-0.760543	0.44693	0.945863
ENSSSCG00000000014.4	61.5888	-0.0213412	0.182749	-0.116779	0.907035	0.993377
ENSSSCG00000000018.4	488.198	0.0791542	0.103138	0.767458	0.442809	0.945768
ENSSSCG00000000019.4	553.251	0.090163	0.0950811	0.948274	0.34299	0.928293
ENSSSCG00000000020.3	29.8125	0.326508	0.259252	1.25942	0.207878	0.875771
ENSSSCG00000000021.4	1.01754	-1.52061	1.60355	-0.94828	0.342987	NA
ENSSSCG00000000022.3	146.671	-0.0851213	0.15476	-0.550022	0.582304	0.964978
ENSSSCG00000000024.4	881.243	0.0330739	0.149063	0.221878	0.824409	0.98903
ENSSSCG00000000025.4	26.672	-0.675055	0.235862	-2.86208	0.00420869	0.216787
ENSSSCG00000000026.4	0	NA	NA	NA	NA	NA
ENSSSCG00000000028.4	0	NA	NA	NA	NA	NA
ENSSSCG00000000029.4	21.8906	-0.132664	0.321057	-0.413209	0.679453	0.976938
ENSSSCG00000000031.5	55.5186	0.178099	0.256097	0.695438	0.486781	0.95159
ENSSSCG00000000033.4	69.0118	-0.0774451	0.203727	-0.380142	0.70384	0.980242
ENSSSCG00000000034.4	499.856	-0.0329144	0.10524	-0.312757	0.754465	0.98589
ENSSSCG00000000035.4	122.281	0.0659627	0.144186	0.457483	0.647324	0.972949
ENSSSCG00000000036.4	202.005	0.100793	0.0923752	1.09112	0.275218	0.905541
ENSSSCG00000000037.4	321.603	-0.16541	0.0907811	-1.82208	0.0684428	0.698065
ENSSSCG00000000038.4	606.319	-0.176459	0.182351	-0.967689	0.3332	0.925052
ENSSSCG00000000039.4	600.258	0.060437	0.150018	0.402865	0.687047	0.97805
ENSSSCG00000000040.4	39.8675	0.520258	0.55274	0.941234	0.346585	0.929324
ENSSSCG00000000045.4	530.199	0.0946322	0.0791841	1.19509	0.232051	0.889565
ENSSSCG00000000046.4	163.229	-3.08968	0.821006	-3.76329	0.000167694	0.0463112
ENSSSCG00000000050.4	233.91	0.0018809	0.138528	0.0135778	0.989167	0.998674
ENSSSCG00000000057.4	0	NA	NA	NA	NA	NA
ENSSSCG00000000058.4	1665.31	0.046969	0.0884703	0.530901	0.595488	0.965848
ENSSSCG00000000059.4	472.777	0.0409957	0.0973622	0.421064	0.673708	0.976938
ENSSSCG00000000061.3	105.119	0.0402937	0.213658	0.18859	0.850414	0.989659
ENSSSCG00000000062.4	15.1642	-0.171981	0.278855	-0.61674	0.537406	0.959019
ENSSSCG00000000063.4	176.96	0.124099	0.13071	0.949423	0.342406	0.928293
ENSSSCG00000000064.4	9763.61	0.132601	0.184413	0.719046	0.472113	0.948572
ENSSSCG00000000066.4	188.078	-0.141138	0.119242	-1.18363	0.236558	0.890343
ENSSSCG00000000067.4	6.35618	0.878171	0.466631	1.88194	0.0598446	0.672902
ENSSSCG00000000068.4	753.53	-0.0536011	0.1181	-0.453861	0.649929	0.973718
ENSSSCG00000000071.4	2182.95	0.0537767	0.0834318	0.644558	0.519214	0.955119
ENSSSCG00000000072.4	229.685	0.140156	0.166441	0.842077	0.399745	0.940674
ENSSSCG00000000073.2	1.20015	-0.814023	0.779651	-1.04409	0.296445	NA
ENSSSCG00000000074.4	0.224941	0.832298	1.94995	0.42683	0.669503	NA
ENSSSCG00000000075.3	251.332	0.391466	0.200822	1.94932	0.0512572	0.642987
ENSSSCG00000000076.4	297.848	-0.0423211	0.133945	-0.315958	0.752034	0.985571
ENSSSCG00000000077.4	1279.58	0.105407	0.100145	1.05255	0.292547	0.91325
ENSSSCG00000000078.4	761.244	-0.0933367	0.0945667	-0.986993	0.323646	0.921562
ENSSSCG00000000079.4	3.59401	-0.0496409	0.507663	-0.0977832	0.922104	0.993537
ENSSSCG00000000080.4	1.3111	1.52009	1.33609	1.13771	0.255241	NA
ENSSSCG00000000081.4	0.7552	-0.18248	1.19654	-0.152506	0.878787	NA
ENSSSCG00000000082.4	0.548867	-0.339785	1.20908	-0.281028	0.778689	NA
ENSSSCG00000000084.3	19017	0.183609	0.142402	1.28937	0.197269	0.870541
ENSSSCG00000000087.5	314.925	-0.0259342	0.112038	-0.231477	0.816945	0.988495
ENSSSCG00000000091.4	14.046	-0.207597	0.350246	-0.592717	0.55337	0.961645
ENSSSCG00000000092.4	1.77683	0.243091	0.704022	0.345289	0.729877	NA
ENSSSCG00000000093.4	24.3469	-0.0870684	0.191106	-0.455603	0.648675	0.973718
ENSSSCG00000000094.4	1952.92	0.150597	0.277328	0.543026	0.587112	0.965769
ENSSSCG00000000095.4	274.134	0.0639081	0.160542	0.398076	0.690574	0.979205
ENSSSCG00000000097.4	1251.53	0.0344562	0.0834896	0.412701	0.679826	0.977009
ENSSSCG00000000103.4	1.37449	1.2032	0.814836	1.47662	0.139779	NA
ENSSSCG00000000104.4	3694.87	0.0560666	0.0709215	0.790545	0.42921	0.943171
ENSSSCG00000000105.4	125.019	-0.116216	0.192379	-0.604098	0.545779	0.961275
ENSSSCG00000000106.3	2.05489	-1.55347	0.923929	-1.68137	0.0926915	NA
ENSSSCG00000000107.4	364.718	0.170031	0.105488	1.61185	0.106994	0.784136
ENSSSCG00000000108.4	126.995	0.0485548	0.192165	0.252673	0.800521	0.988349
ENSSSCG00000000110.4	77.5666	0.14364	0.153605	0.935127	0.349723	0.929925
ENSSSCG00000000111.4	28.2377	0.116669	0.260719	0.447491	0.654521	0.973772
ENSSSCG00000000113.4	3.23445	0.639144	0.519986	1.22916	0.219013	0.883871
ENSSSCG00000000114.4	208.578	0.0166485	0.111129	0.149811	0.880913	0.992818
ENSSSCG00000000116.4	501.049	0.124105	0.143682	0.863745	0.387728	0.937214
ENSSSCG00000000117.4	12.5026	-0.0466816	0.289621	-0.161182	0.87195	0.991976
ENSSSCG00000000118.4	92.5871	-0.0104546	0.185147	-0.0564665	0.95497	0.995806
ENSSSCG00000000119.4	2950.26	0.0479668	0.112968	0.424605	0.671125	0.975995
ENSSSCG00000000120.4	77.4445	-0.184414	0.169709	-1.08665	0.277192	0.905541
ENSSSCG00000000121.4	0.592475	-0.417779	1.10227	-0.379018	0.704675	NA
ENSSSCG00000000130.4	50.1291	-0.398272	0.221708	-1.79638	0.0724341	0.711411
ENSSSCG00000000131.3	0	NA	NA	NA	NA	NA
ENSSSCG00000000132.4	0	NA	NA	NA	NA	NA
ENSSSCG00000000133.4	383.928	-0.253827	0.187641	-1.35272	0.176144	0.857281
ENSSSCG00000000135.3	4.00176	-0.04703	0.485232	-0.0969227	0.922788	0.993571
ENSSSCG00000000136.4	39.3641	-0.267012	0.204778	-1.30391	0.192264	0.868039
ENSSSCG00000000137.5	48.6733	-0.248542	0.215895	-1.15121	0.249644	0.897874
ENSSSCG00000000138.5	444.882	0.15711	0.212912	0.737912	0.460568	0.946706
ENSSSCG00000000139.4	21.8442	0.121564	0.210115	0.57856	0.562886	0.96173
ENSSSCG00000000141.4	1289.33	0.0281335	0.112907	0.249176	0.803225	0.988349
ENSSSCG00000000142.4	38.4809	-0.0317717	0.235176	-0.135098	0.892534	0.993177
ENSSSCG00000000144.4	597.57	0.137585	0.14745	0.933096	0.350771	0.930044
ENSSSCG00000000145.4	560.949	-0.0312227	0.161404	-0.193444	0.846611	0.98965
ENSSSCG00000000146.4	752.345	0.395071	0.2587	1.52714	0.126726	0.812558
ENSSSCG00000000148.4	118.923	-0.104062	0.126816	-0.820571	0.411891	0.942339
ENSSSCG00000000151.4	11.8873	0.334126	0.342258	0.976241	0.328945	0.923798
ENSSSCG00000000152.4	592.043	-0.0454713	0.140521	-0.323591	0.746248	0.985571
ENSSSCG00000000156.4	192.852	-0.051691	0.131106	-0.39427	0.693382	0.979997
ENSSSCG00000000157.5	0.171146	-0.75683	2.8877	-0.262088	0.793254	NA
ENSSSCG00000000158.4	816.347	0.132404	0.136233	0.971898	0.331101	0.924241
ENSSSCG00000000159.3	0	NA	NA	NA	NA	NA
ENSSSCG00000000160.4	202.304	-0.0660069	0.1061	-0.622122	0.533862	0.957964
ENSSSCG00000000161.4	316.382	0.0733156	0.0931428	0.787131	0.431205	0.944112
ENSSSCG00000000162.4	15.6372	-0.506249	0.267614	-1.89171	0.058529	0.671362
ENSSSCG00000000164.4	117.125	0.207425	0.137602	1.50743	0.1317	0.816389
ENSSSCG00000000167.4	324.767	0.035654	0.150742	0.236523	0.813027	0.988495
ENSSSCG00000000169.4	144.603	0.0432448	0.148956	0.290319	0.771572	0.986963
ENSSSCG00000000171.4	101.354	-0.198484	0.12033	-1.64949	0.0990473	0.769346
ENSSSCG00000000174.3	0.448901	0.899484	1.31269	0.685224	0.493202	NA
ENSSSCG00000000175.4	135.453	-0.0511342	0.170376	-0.300126	0.764081	0.986963
ENSSSCG00000000176.4	751.938	0.104645	0.131203	0.797583	0.425113	0.942743
ENSSSCG00000000179.4	4.32814	-0.293697	0.431873	-0.680056	0.496469	0.952535
ENSSSCG00000000182.4	3.39068	-0.0206267	0.505912	-0.0407713	0.967478	0.997799
ENSSSCG00000000183.4	0	NA	NA	NA	NA	NA
ENSSSCG00000000184.4	3.45961	0.962141	0.674061	1.42738	0.153471	0.843435
ENSSSCG00000000185.4	547.946	0.15002	0.0990742	1.51422	0.12997	0.815019
ENSSSCG00000000186.4	1.54321	-0.458029	0.876663	-0.522469	0.601344	NA
ENSSSCG00000000188.4	2.2322	-0.425175	0.577345	-0.736432	0.461468	NA
ENSSSCG00000000189.4	229.92	0.124864	0.160727	0.776871	0.437235	0.945106
ENSSSCG00000000190.4	3030.2	-0.0671099	0.1293	-0.519026	0.603742	0.966489
ENSSSCG00000000194.4	153.045	0.111451	0.189856	0.587031	0.557183	0.961645
ENSSSCG00000000195.4	0.473694	0.607238	1.30251	0.466206	0.641068	NA
ENSSSCG00000000197.4	0.251937	-0.333748	2.22086	-0.150278	0.880545	NA
ENSSSCG00000000198.4	11.2104	-2.69616	1.10513	-2.43969	0.0147	0.382775
ENSSSCG00000000199.4	151.171	-0.00478946	0.120164	-0.0398576	0.968207	0.997872
ENSSSCG00000000202.4	331.699	0.0435214	0.147044	0.295975	0.767249	0.986963
ENSSSCG00000000203.4	2.60479	0.0552431	0.531619	0.103915	0.917237	NA
ENSSSCG00000000204.4	65.5151	-0.00970854	0.156685	-0.0619622	0.950593	0.995009
ENSSSCG00000000205.4	6.99228	0.148842	0.443542	0.335576	0.737191	0.984136
ENSSSCG00000000206.4	15.3516	0.0616454	0.315457	0.195416	0.845067	0.989609
ENSSSCG00000000207.3	0.589272	-0.170275	1.39447	-0.122107	0.902814	NA
ENSSSCG00000000209.4	61.908	-0.176766	0.153976	-1.14801	0.250964	0.898314
ENSSSCG00000000211.4	0.808462	-1.24145	0.977071	-1.27058	0.203876	NA
ENSSSCG00000000212.3	0.294414	0.222374	2.17131	0.102415	0.918428	NA
ENSSSCG00000000214.4	12443.3	0.101262	0.127461	0.794454	0.426931	0.942857
ENSSSCG00000000215.4	104.254	-0.10471	0.127665	-0.82019	0.412108	0.942339
ENSSSCG00000000216.4	13.0727	-0.0814227	0.619084	-0.131521	0.895363	0.993377
ENSSSCG00000000217.4	78.4723	-0.0125357	0.136131	-0.092085	0.926631	0.993716
ENSSSCG00000000220.4	44.002	-0.327167	0.236962	-1.38067	0.167379	0.852995
ENSSSCG00000000223.4	15.4498	-0.325931	0.244075	-1.33537	0.181755	0.857337
ENSSSCG00000000228.4	9.69558	-0.750705	0.31202	-2.40595	0.0161306	0.40005
ENSSSCG00000000231.4	0.644638	-1.27986	1.32583	-0.965328	0.334381	NA
ENSSSCG00000000232.5	178.375	-0.236723	0.151995	-1.55744	0.119365	0.803549
ENSSSCG00000000233.5	118.52	-0.224305	0.175457	-1.27841	0.201106	0.870904
ENSSSCG00000000234.4	24.6766	-0.27166	0.213462	-1.27264	0.203145	0.871763
ENSSSCG00000000235.4	0	NA	NA	NA	NA	NA
ENSSSCG00000000236.4	0	NA	NA	NA	NA	NA
ENSSSCG00000000238.3	0	NA	NA	NA	NA	NA
ENSSSCG00000000239.4	0.13437	0.621036	3.02486	0.20531	0.83733	NA
ENSSSCG00000000240.4	0.113685	-0.0389406	3.02619	-0.0128679	0.989733	NA
ENSSSCG00000000241.4	0	NA	NA	NA	NA	NA
ENSSSCG00000000247.4	0.0605797	0.305641	3.02619	0.100999	0.919551	NA
ENSSSCG00000000248.4	0.694409	0.777709	1.90364	0.408537	0.682879	NA
ENSSSCG00000000249.4	0.0319559	0.305642	3.02619	0.100999	0.919551	NA
ENSSSCG00000000250.4	0	NA	NA	NA	NA	NA
ENSSSCG00000000251.3	0.160364	-0.266162	2.89736	-0.0918635	0.926806	NA
ENSSSCG00000000252.4	80.3326	-0.917765	0.555977	-1.65073	0.0987947	0.768874
ENSSSCG00000000253.4	27.4104	-1.83895	0.719041	-2.55751	0.0105425	0.334015
ENSSSCG00000000257.4	20.5776	-0.747408	0.209937	-3.56015	0.000370639	0.0668137
ENSSSCG00000000258.4	84.7088	-0.157501	0.168475	-0.934861	0.34986	0.929925
ENSSSCG00000000259.4	23.371	-0.421029	0.201183	-2.09277	0.03637	0.572277
ENSSSCG00000000260.4	3.13579	-0.736659	0.550882	-1.33724	0.181146	0.857337
ENSSSCG00000000261.4	344.377	0.236245	0.171617	1.37659	0.168639	0.854121
ENSSSCG00000000262.4	144.994	-0.0467185	0.122503	-0.381366	0.702932	0.980242
ENSSSCG00000000263.4	239.532	3.81583e-05	0.10679	0.000357321	0.999715	0.999959
ENSSSCG00000000264.3	93.2242	0.104984	0.177222	0.592389	0.55359	0.961645
ENSSSCG00000000265.4	18.3971	-0.199053	0.257871	-0.771909	0.440168	0.945106
ENSSSCG00000000267.4	747.667	0.0358472	0.124594	0.287712	0.773567	0.986963
ENSSSCG00000000268.4	90.192	0.0690993	0.164354	0.42043	0.674171	0.976938
ENSSSCG00000000271.4	1.39027	-0.340215	0.719504	-0.472847	0.636322	NA
ENSSSCG00000000272.4	509.76	-0.160923	0.138633	-1.16079	0.245729	0.896045
ENSSSCG00000000273.4	269.819	-0.0330526	0.116934	-0.28266	0.777437	0.987112
ENSSSCG00000000274.4	1311.91	0.0892421	0.143926	0.620056	0.535221	0.95809
ENSSSCG00000000275.4	71.606	-0.149946	0.144586	-1.03707	0.299702	0.915463
ENSSSCG00000000276.4	200.851	-0.0365436	0.127354	-0.286945	0.774154	0.986963
ENSSSCG00000000277.4	2.18108	-0.234805	0.550111	-0.426832	0.669501	NA
ENSSSCG00000000278.4	199.108	-0.176051	0.220603	-0.798046	0.424844	0.942743
ENSSSCG00000000279.4	0	NA	NA	NA	NA	NA
ENSSSCG00000000281.2	0	NA	NA	NA	NA	NA
ENSSSCG00000000288.4	1378.01	0.10024	0.135366	0.740508	0.458992	0.945977
ENSSSCG00000000289.4	2.31997	-0.179601	0.572908	-0.313491	0.753908	NA
ENSSSCG00000000290.4	719.528	0.00253058	0.0846103	0.0299087	0.97614	0.998674
ENSSSCG00000000291.4	0.744018	-0.801415	1.04222	-0.768953	0.441921	NA
ENSSSCG00000000292.4	15.3486	-0.23274	0.295322	-0.788089	0.430644	0.944112
ENSSSCG00000000293.5	339.806	0.225598	0.17995	1.25367	0.209962	0.877972
ENSSSCG00000000295.4	184.996	-0.499352	0.189895	-2.62962	0.00854811	0.306385
ENSSSCG00000000296.4	0	NA	NA	NA	NA	NA
ENSSSCG00000000297.4	66.478	-0.435601	0.156709	-2.77968	0.00544132	0.245603
ENSSSCG00000000298.4	7073.06	0.231109	0.119932	1.927	0.0539798	0.65521
ENSSSCG00000000299.4	6.98977	0.0147593	0.336143	0.0439079	0.964978	0.997073
ENSSSCG00000000312.3	0	NA	NA	NA	NA	NA
ENSSSCG00000000318.3	0	NA	NA	NA	NA	NA
ENSSSCG00000000327.2	0	NA	NA	NA	NA	NA
ENSSSCG00000000332.2	0	NA	NA	NA	NA	NA
ENSSSCG00000000333.3	0	NA	NA	NA	NA	NA
ENSSSCG00000000352.4	0	NA	NA	NA	NA	NA
ENSSSCG00000000353.2	0	NA	NA	NA	NA	NA
ENSSSCG00000000359.4	656.43	0.0277607	0.132286	0.209854	0.833782	0.989118
ENSSSCG00000000361.5	4645.63	0.0535693	0.16753	0.31976	0.74915	0.985571
ENSSSCG00000000362.4	5.02827	0.124427	0.487938	0.255005	0.79872	0.988349
ENSSSCG00000000363.4	25.8211	-0.231323	0.208325	-1.11039	0.26683	0.904151
ENSSSCG00000000364.4	218.399	0.119718	0.137691	0.86947	0.38459	0.93549
ENSSSCG00000000365.4	18.6535	-0.458124	0.247267	-1.85275	0.0639182	0.686712
ENSSSCG00000000366.4	793.378	0.0305654	0.102753	0.297463	0.766113	0.986963
ENSSSCG00000000367.4	56.0464	-0.168002	0.140605	-1.19485	0.232147	0.889565
ENSSSCG00000000368.4	48.1905	-0.2958	0.252374	-1.17207	0.241169	0.892494
ENSSSCG00000000370.4	58.7776	-0.0151885	0.155532	-0.0976551	0.922206	0.993537
ENSSSCG00000000371.4	1.23129	-0.439807	0.775358	-0.567231	0.570558	NA
ENSSSCG00000000376.4	245.094	0.154572	0.16333	0.946378	0.343956	0.929089
ENSSSCG00000000377.4	947.389	0.107755	0.123065	0.875591	0.381252	0.934204
ENSSSCG00000000379.4	446.481	0.0355587	0.138461	0.256814	0.797322	0.988349
ENSSSCG00000000382.4	939.704	-0.0253712	0.150171	-0.168948	0.865837	0.991319
ENSSSCG00000000383.4	477.827	0.193057	0.243835	0.791753	0.428505	0.943171
ENSSSCG00000000384.4	663.813	0.0655169	0.159695	0.410263	0.681613	0.977009
ENSSSCG00000000385.4	17.4917	-2.4525	0.822112	-2.98317	0.00285275	0.181116
ENSSSCG00000000386.4	398.13	-0.0234721	0.218281	-0.107532	0.914367	0.993377
ENSSSCG00000000393.4	323.25	-0.0874107	0.0877398	-0.99625	0.319129	0.921562
ENSSSCG00000000394.3	155.388	0.019229	0.160984	0.119446	0.904922	0.993377
ENSSSCG00000000396.4	319.943	-0.459247	0.131499	-3.4924	0.000478702	0.0753956
ENSSSCG00000000398.4	34.0194	-2.24658	1.62114	-1.3858	0.165809	0.850772
ENSSSCG00000000399.4	25.7551	-0.760767	0.422702	-1.79977	0.0718965	0.708583
ENSSSCG00000000400.3	0.461472	-1.37515	2.2941	-0.599431	0.548886	NA
ENSSSCG00000000401.4	21.8574	-1.67811	0.58277	-2.87954	0.00398253	0.213182
ENSSSCG00000000402.4	214.357	-0.0604271	0.0808221	-0.747656	0.454668	0.945977
ENSSSCG00000000403.4	246.592	0.0340048	0.120767	0.281575	0.77827	0.987429
ENSSSCG00000000405.5	24232.5	0.134118	0.116734	1.14891	0.250591	0.897984
ENSSSCG00000000406.5	1913.8	0.195398	0.114138	1.71194	0.0869069	0.748441
ENSSSCG00000000411.4	72.2218	-0.275896	0.206754	-1.33441	0.182069	0.857486
ENSSSCG00000000413.4	3.97427	-0.257982	0.520864	-0.495296	0.620391	0.969266
ENSSSCG00000000415.3	0.976715	-0.0714026	1.64975	-0.0432809	0.965478	NA
ENSSSCG00000000418.4	0.512338	-1.14771	1.40346	-0.817772	0.413487	NA
ENSSSCG00000000419.4	398.676	-0.9551	0.318397	-2.99971	0.00270233	0.173585
ENSSSCG00000000431.4	48.0578	0.136175	0.219166	0.621334	0.53438	0.957964
ENSSSCG00000000433.4	33.958	-0.0885277	0.208572	-0.424447	0.67124	0.975995
ENSSSCG00000000435.4	89.1777	-0.101467	0.150923	-0.672309	0.501387	0.952535
ENSSSCG00000000436.4	85.5998	-0.0511435	0.269792	-0.189566	0.849649	0.98965
ENSSSCG00000000437.4	11.884	-0.198834	0.276266	-0.719719	0.471698	0.948492
ENSSSCG00000000439.4	12.0434	-0.0844665	0.3144	-0.26866	0.788192	0.988349
ENSSSCG00000000442.4	1.00041	-2.38849	2.98991	-0.79885	0.424377	NA
ENSSSCG00000000443.4	16.5585	-0.19446	0.243887	-0.797336	0.425256	0.942743
ENSSSCG00000000444.4	1906.08	0.0737719	0.113428	0.650386	0.515443	0.955119
ENSSSCG00000000449.4	71.545	-0.356798	0.132875	-2.68521	0.00724835	0.276268
ENSSSCG00000000453.4	48.7043	0.0810426	0.158107	0.51258	0.608245	0.967099
ENSSSCG00000000455.4	81.2099	-0.490974	0.210331	-2.3343	0.0195801	0.432279
ENSSSCG00000000456.4	135.489	-0.0477568	0.201846	-0.236601	0.812967	0.988495
ENSSSCG00000000457.4	551.14	0.23676	0.222567	1.06377	0.287434	0.910716
ENSSSCG00000000458.4	817.911	0.0880409	0.0775026	1.13597	0.255967	0.901662
ENSSSCG00000000462.5	112.002	0.117027	0.163929	0.713888	0.475297	0.94956
ENSSSCG00000000464.4	0.936835	-0.441225	0.901915	-0.489209	0.624694	NA
ENSSSCG00000000466.4	1023.89	0.0590207	0.128208	0.46035	0.645265	0.972586
ENSSSCG00000000469.5	230.08	0.204906	0.0883492	2.31927	0.0203803	0.438672
ENSSSCG00000000473.4	204.715	0.155982	0.163373	0.954758	0.3397	0.927754
ENSSSCG00000000475.5	132.523	-0.234796	0.228369	-1.02814	0.303883	0.917563
ENSSSCG00000000477.4	145.574	0.128099	0.112446	1.1392	0.254618	0.901662
ENSSSCG00000000478.5	24.7897	0.526439	0.379848	1.38592	NA	NA
ENSSSCG00000000482.3	0	NA	NA	NA	NA	NA
ENSSSCG00000000483.4	13.112	-0.0213192	0.27555	-0.0773697	0.938329	0.994995
ENSSSCG00000000486.4	147.749	0.00016696	0.113718	0.00146819	0.998829	0.999703
ENSSSCG00000000487.4	66.1232	0.0185734	0.230525	0.0805701	0.935784	0.994995
ENSSSCG00000000488.4	1242.03	0.234463	0.166035	1.41213	0.157912	0.845325
ENSSSCG00000000492.5	173.517	0.413081	0.657104	0.628639	0.529585	0.957196
ENSSSCG00000000493.4	72.2745	-0.00465114	0.113859	-0.0408498	0.967416	0.997799
ENSSSCG00000000496.4	1283.29	0.211743	0.20775	1.01922	0.308098	0.918921
ENSSSCG00000000499.4	192.319	0.506136	0.209625	2.41448	0.0157575	0.394059
ENSSSCG00000000500.4	737.582	0.0245501	0.15893	0.154472	0.877238	0.992413
ENSSSCG00000000502.4	339.433	0.00315832	0.126453	0.0249762	0.980074	0.998674
ENSSSCG00000000504.4	719.928	0.168286	0.0674154	2.49625	0.0125514	0.358679
ENSSSCG00000000509.4	427.893	0.14992	0.157343	0.95282	0.340681	0.927754
ENSSSCG00000000510.4	1510.49	0.251835	0.140126	1.79721	0.0723022	0.71134
ENSSSCG00000000512.4	258.137	0.139246	0.135178	1.03009	0.302968	0.917194
ENSSSCG00000000515.4	5.12614	-0.810353	0.537075	-1.50883	0.131343	0.816389
ENSSSCG00000000516.4	2.15917	0.244877	0.637018	0.384411	0.700674	NA
ENSSSCG00000000517.4	16.3386	0.0460632	0.268487	0.171566	0.863779	0.990792
ENSSSCG00000000519.4	61.0839	0.151445	0.249092	0.607988	0.543196	0.959748
ENSSSCG00000000521.3	6.35754	-0.335223	0.402193	-0.833488	0.40457	0.940886
ENSSSCG00000000522.4	2378.4	0.125247	0.119845	1.04507	0.295989	0.913668
ENSSSCG00000000523.4	21.0259	-0.156748	0.230195	-0.680936	0.495912	0.952535
ENSSSCG00000000527.4	0	NA	NA	NA	NA	NA
ENSSSCG00000000528.4	26.2548	-0.509441	0.366867	-1.38863	0.164946	0.850772
ENSSSCG00000000530.5	570.036	0.143626	0.129628	1.10798	0.267868	0.904902
ENSSSCG00000000531.4	17.3429	-0.241488	0.259171	-0.931771	0.351455	0.930044
ENSSSCG00000000534.4	274.657	0.0816333	0.109618	0.744708	0.456448	0.945977
ENSSSCG00000000536.4	421.111	0.0961675	0.204853	0.469447	0.63875	0.972586
ENSSSCG00000000540.4	1.66322	0.0729211	0.658051	0.110814	0.911764	NA
ENSSSCG00000000541.4	112.443	0.321458	0.240969	1.33402	0.182197	0.857723
ENSSSCG00000000545.4	37.5092	-0.152991	0.1633	-0.936872	0.348824	0.929417
ENSSSCG00000000546.4	67.6742	0.510092	0.298973	1.70615	0.087981	0.749072
ENSSSCG00000000547.4	160.042	0.187846	0.12135	1.54797	0.121631	0.805438
ENSSSCG00000000549.4	1341.12	0.126051	0.181413	0.69483	0.487162	0.951684
ENSSSCG00000000550.4	0	NA	NA	NA	NA	NA
ENSSSCG00000000551.4	25.8467	-0.302656	0.40855	-0.740805	0.458812	0.945977
ENSSSCG00000000553.4	114.465	-0.16557	0.120099	-1.37861	0.168014	0.853559
ENSSSCG00000000554.4	343.524	0.182527	0.227846	0.801097	0.423076	0.942743
ENSSSCG00000000555.4	741.326	0.0763493	0.115957	0.658428	0.510263	0.954575
ENSSSCG00000000559.4	359.573	0.255435	0.201845	1.2655	0.205691	0.874747
ENSSSCG00000000563.4	36.6022	0.285286	0.261881	1.08937	0.275991	0.905541
ENSSSCG00000000567.4	34.6376	-0.227478	0.216285	-1.05175	0.292914	0.91325
ENSSSCG00000000570.4	296.535	0.0567848	0.134766	0.421359	0.673493	0.976938
ENSSSCG00000000571.4	1895.08	-0.0319168	0.128318	-0.248732	0.803568	0.988349
ENSSSCG00000000573.4	353.359	-0.03783	0.122394	-0.309083	0.757259	0.986653
ENSSSCG00000000576.4	3022.54	0.0559398	0.112964	0.495202	0.620457	0.969266
ENSSSCG00000000577.4	63.3845	-1.11107	0.626505	-1.77344	0.0761557	0.721825
ENSSSCG00000000579.4	182.574	-0.0459101	0.162267	-0.282929	0.777231	0.987077
ENSSSCG00000000580.4	86.5102	-0.126763	0.189394	-0.66931	0.503298	0.953661
ENSSSCG00000000582.4	0.468294	0.0802333	1.29976	0.0617295	0.950778	NA
ENSSSCG00000000583.4	89.6153	0.235648	0.18372	1.28265	0.199615	0.870904
ENSSSCG00000000584.4	29.0507	-0.830317	0.530974	-1.56376	0.117874	0.79916
ENSSSCG00000000585.4	0.519131	-0.695394	1.26054	-0.551665	0.581178	NA
ENSSSCG00000000587.4	252.466	0.0590478	0.132458	0.445785	0.655753	0.973772
ENSSSCG00000000588.4	80.9662	-0.300832	0.165444	-1.81833	0.0690139	0.699535
ENSSSCG00000000589.3	0.926845	-0.968329	1.20995	-0.800305	0.423534	NA
ENSSSCG00000000590.4	0	NA	NA	NA	NA	NA
ENSSSCG00000000591.4	12.0067	-1.23648	0.562638	-2.19765	0.027974	0.512123
ENSSSCG00000000598.4	0.518461	0.5444	1.19442	0.455786	0.648544	NA
ENSSSCG00000000599.4	133.151	-0.180129	0.114467	-1.57364	0.115571	0.79465
ENSSSCG00000000600.4	284.365	-0.0607462	0.0750363	-0.809557	0.418195	0.94244
ENSSSCG00000000601.4	12.1649	-0.64151	0.352641	-1.81916	0.0688868	0.699535
ENSSSCG00000000602.4	17.7828	-0.318606	0.285776	-1.11488	0.2649	0.903032
ENSSSCG00000000605.4	0.475032	-0.875684	1.39069	-0.629676	0.528907	NA
ENSSSCG00000000607.5	69.1401	-0.134079	0.227705	-0.588825	0.555979	0.961645
ENSSSCG00000000610.2	0.152416	-0.242004	2.5036	-0.0966627	0.922994	NA
ENSSSCG00000000611.4	546.606	0.0468919	0.111946	0.418879	0.675305	0.976938
ENSSSCG00000000612.4	665.38	0.0418021	0.121337	0.344514	0.73046	0.983333
ENSSSCG00000000614.4	6.64163	0.603376	0.42401	1.42302	0.154729	0.843435
ENSSSCG00000000619.4	35.6039	0.0561117	0.197544	0.284047	0.776375	0.986963
ENSSSCG00000000623.4	5.43303	-0.585237	0.517522	-1.13085	0.25812	0.901662
ENSSSCG00000000625.4	682.98	0.122914	0.0946787	1.29822	0.194212	0.868039
ENSSSCG00000000629.4	0.215253	-0.598382	2.28002	-0.262445	0.792978	NA
ENSSSCG00000000631.2	0.210009	0.557537	2.6962	0.206786	0.836177	NA
ENSSSCG00000000633.4	22206.5	0.118079	0.113656	1.03892	0.298844	0.915463
ENSSSCG00000000634.4	0.967738	0.230969	1.0847	0.212933	0.831379	NA
ENSSSCG00000000635.5	21.222	-0.00579627	0.250614	-0.0231283	0.981548	0.998674
ENSSSCG00000000636.4	1.4405	0.734322	0.755213	0.972337	0.330883	NA
ENSSSCG00000000638.4	0.0358587	-0.27143	3.02619	-0.0896938	0.928531	NA
ENSSSCG00000000639.3	0.5574	-2.21246	1.5138	-1.46153	0.143871	NA
ENSSSCG00000000640.4	2.18946	-0.812745	0.602002	-1.35007	0.176993	NA
ENSSSCG00000000642.4	0.426276	0.648356	1.41413	0.458486	0.646604	NA
ENSSSCG00000000645.4	212.44	0.159588	0.249173	0.64047	0.521867	0.955326
ENSSSCG00000000647.4	9.78991	-0.979979	0.377015	-2.59931	0.00934124	0.314834
ENSSSCG00000000648.5	7.63867	-1.47468	0.595187	-2.47767	0.0132243	0.364927
ENSSSCG00000000649.4	60.5806	0.196112	0.133218	1.47211	0.140991	0.83012
ENSSSCG00000000650.5	0.117872	0.27343	3.02401	0.0904197	0.927954	NA
ENSSSCG00000000651.5	0.443912	-1.17799	1.56722	-0.751642	0.452267	NA
ENSSSCG00000000653.5	2.01234	-0.21516	0.650188	-0.330919	0.740705	NA
ENSSSCG00000000656.5	9.3802	0.13365	0.332766	0.401632	0.687955	0.978093
ENSSSCG00000000657.5	276.81	-0.120147	0.195244	-0.615366	0.538313	0.959273
ENSSSCG00000000659.4	0.442717	-0.348226	1.60614	-0.216809	0.828357	NA
ENSSSCG00000000660.5	1248.22	-2.65862	0.775639	-3.42765	0.000608824	0.0833023
ENSSSCG00000000661.4	99.5633	0.0679735	0.191428	0.355086	0.722525	0.981503
ENSSSCG00000000663.4	1.29473	0.0923988	0.731927	0.126241	0.899542	NA
ENSSSCG00000000664.4	0.8599	-1.27528	0.952221	-1.33927	0.180483	NA
ENSSSCG00000000665.4	37.0526	0.0207449	0.1614	0.128531	0.897729	0.993377
ENSSSCG00000000667.4	8.95992	0.396623	0.378779	1.04711	0.295048	0.91325
ENSSSCG00000000668.4	1.70851	-0.455349	0.643913	-0.70716	0.479467	NA
ENSSSCG00000000669.3	0	NA	NA	NA	NA	NA
ENSSSCG00000000672.4	13.0033	0.237541	0.338715	0.7013	0.483116	0.949969
ENSSSCG00000000679.4	2.35981	0.703607	0.592576	1.18737	0.235082	NA
ENSSSCG00000000680.4	2.46136	-0.516175	0.639565	-0.807072	0.419625	NA
ENSSSCG00000000681.3	78.5344	-0.134595	0.163378	-0.823825	0.410039	0.941996
ENSSSCG00000000682.4	3.15269	-0.0907574	0.536372	-0.169206	0.865635	0.991319
ENSSSCG00000000683.4	7.57996	0.094353	0.412817	0.228559	0.819212	0.98868
ENSSSCG00000000684.4	1092.92	0.108982	0.131173	0.830831	0.406069	0.94112
ENSSSCG00000000685.4	44855.7	0.158178	0.167475	0.944487	0.344921	0.929244
ENSSSCG00000000687.4	13.3875	-0.404211	0.34118	-1.18474	0.236118	0.890298
ENSSSCG00000000688.4	3.16189	0.151086	0.5403	0.279633	0.779759	0.987474
ENSSSCG00000000690.4	502.326	0.00240504	0.135185	0.0177907	0.985806	0.998674
ENSSSCG00000000691.4	554.086	-0.0364081	0.1152	-0.316042	0.751971	0.985571
ENSSSCG00000000692.4	0.259934	0.171004	1.91768	0.0891724	0.928945	NA
ENSSSCG00000000693.4	176.356	0.0477645	0.1257	0.379989	0.703954	0.980242
ENSSSCG00000000694.3	390721	0.1078	0.187235	0.575749	0.564785	0.96173
ENSSSCG00000000695.4	150.77	-0.210484	0.115253	-1.82627	0.0678093	0.697662
ENSSSCG00000000696.4	527.257	0.103959	0.14609	0.711608	0.476707	0.94956
ENSSSCG00000000697.4	1749.98	-0.0161953	0.0932693	-0.173641	0.862148	0.990792
ENSSSCG00000000699.4	1.17137	-1.01078	0.891569	-1.1337	0.256919	NA
ENSSSCG00000000700.3	45.3695	-0.240285	0.192138	-1.25059	0.211086	0.877972
ENSSSCG00000000702.4	210.326	-0.0494377	0.116729	-0.423525	0.671912	0.976125
ENSSSCG00000000703.4	17.619	-0.41672	0.25981	-1.60394	0.108727	0.784136
ENSSSCG00000000704.4	132.763	-0.192253	0.140006	-1.37318	0.169696	0.85474
ENSSSCG00000000705.4	25.9602	-0.201789	0.234746	-0.859605	0.390007	0.937388
ENSSSCG00000000706.5	499.766	-0.0402267	0.157832	-0.254871	0.798823	0.988349
ENSSSCG00000000707.4	2.62943	0.0513179	0.570486	0.0899547	0.928323	NA
ENSSSCG00000000708.5	369.563	0.0279739	0.170246	0.164315	0.869483	0.991667
ENSSSCG00000000709.4	5.7513	0.217411	0.382838	0.567892	0.570108	0.962727
ENSSSCG00000000712.5	851.388	0.0245349	0.179749	0.136495	0.89143	0.993177
ENSSSCG00000000716.3	1.80418	0.302497	0.661489	0.457296	0.647458	NA
ENSSSCG00000000718.4	0	NA	NA	NA	NA	NA
ENSSSCG00000000719.4	2252.94	0.197505	0.135397	1.45871	0.144646	0.83485
ENSSSCG00000000720.4	32.4224	-0.00484404	0.26251	-0.0184528	0.985278	0.998674
ENSSSCG00000000721.3	29.3243	0.580188	0.363083	1.59795	0.110054	0.785303
ENSSSCG00000000722.4	6.81024	0.0392036	0.465642	0.0841927	0.932903	0.994896
ENSSSCG00000000723.4	205.774	0.0578806	0.15864	0.364856	0.715219	0.981489
ENSSSCG00000000728.4	39.5317	0.223196	0.189287	1.17914	0.238342	0.891298
ENSSSCG00000000730.4	5.01055	0.131265	0.481679	0.272516	0.785226	0.988226
ENSSSCG00000000732.4	40.9859	-0.0775829	0.19496	-0.397942	0.690673	0.979205
ENSSSCG00000000734.4	89.0824	-0.167597	0.265111	-0.632177	0.527271	0.956505
ENSSSCG00000000735.4	386.648	0.012839	0.139392	0.0921071	0.926613	0.993716
ENSSSCG00000000736.4	462.623	0.0215371	0.141375	0.152341	0.878918	0.992694
ENSSSCG00000000737.4	80.0772	-0.0144769	0.163997	-0.0882756	0.929658	0.993998
ENSSSCG00000000738.4	19.0486	-0.425969	0.31616	-1.34732	0.177877	0.857281
ENSSSCG00000000739.4	5.08997	-0.137181	0.402488	-0.340833	0.73323	0.983528
ENSSSCG00000000740.3	0.178826	-1.20723	2.82282	-0.427669	0.668892	NA
ENSSSCG00000000741.3	19.8021	-0.154356	0.234362	-0.658623	0.510138	0.954575
ENSSSCG00000000742.4	75.3443	0.0625238	0.185876	0.336373	0.73659	0.983991
ENSSSCG00000000743.4	3545.13	0.251789	0.132987	1.89334	0.0583131	0.671277
ENSSSCG00000000744.3	1.12742	-1.29134	0.919322	-1.40466	0.160122	NA
ENSSSCG00000000745.4	114.417	0.266183	0.192723	1.38117	0.167228	0.852995
ENSSSCG00000000746.4	228.952	0.0112886	0.157489	0.0716785	0.942858	0.995004
ENSSSCG00000000748.3	0.321556	0.0118014	1.48054	0.00797096	0.99364	NA
ENSSSCG00000000749.4	18.6945	-2.43264	0.873956	-2.78348	0.00537789	0.244016
ENSSSCG00000000751.4	37.4886	-0.0827688	0.163334	-0.506745	0.612334	0.967781
ENSSSCG00000000753.4	2639.17	-0.0893494	0.150647	-0.593104	0.553112	0.961645
ENSSSCG00000000754.4	106.122	-0.0553295	0.116494	-0.474954	0.63482	0.972353
ENSSSCG00000000755.4	444.727	0.0613271	0.0865883	0.708261	0.478783	0.94956
ENSSSCG00000000757.4	1412.36	-0.0317783	0.159553	-0.199171	0.842129	0.989337
ENSSSCG00000000759.4	41.691	0.25668	0.383476	0.669351	0.503272	0.953661
ENSSSCG00000000760.4	0.49668	-0.62323	1.22122	-0.510334	0.609817	NA
ENSSSCG00000000764.4	45.6456	-0.0972642	0.159915	-0.608224	0.543039	0.959748
ENSSSCG00000000765.5	69.1098	0.0353681	0.177541	0.199211	0.842098	0.989337
ENSSSCG00000000766.4	222.252	-0.0465177	0.143168	-0.324917	0.745244	0.985571
ENSSSCG00000000767.4	1237.77	0.0813303	0.0925535	0.878738	0.379543	0.934197
ENSSSCG00000000769.4	178.901	0.0425647	0.154397	0.275683	0.782791	0.987474
ENSSSCG00000000770.4	803.978	0.0992678	0.174961	0.56737	0.570463	0.962727
ENSSSCG00000000774.4	45.1121	-0.345518	0.251713	-1.37267	0.169856	0.854905
ENSSSCG00000000777.3	0	NA	NA	NA	NA	NA
ENSSSCG00000000778.4	30.2129	-0.501671	0.338916	-1.48022	0.138814	0.825409
ENSSSCG00000000779.4	210.4	0.172676	0.219191	0.787786	0.430822	0.944112
ENSSSCG00000000781.4	15.5796	0.530452	0.317924	1.66849	0.0952188	0.763055
ENSSSCG00000000782.3	0.341831	1.89194	2.44715	0.773118	0.439452	NA
ENSSSCG00000000783.4	31.1516	-0.0147708	0.175049	-0.0843809	0.932754	0.994884
ENSSSCG00000000784.4	513.69	0.157994	0.127414	1.24	0.214975	0.878594
ENSSSCG00000000789.5	3.99833	-0.255756	0.469231	-0.545053	0.585717	0.96574
ENSSSCG00000000791.4	7.24907	0.353656	0.391389	0.903592	0.366212	0.932182
ENSSSCG00000000793.4	290.684	0.0578135	0.139561	0.414253	0.678689	0.976938
ENSSSCG00000000795.4	791.858	-0.269667	0.197631	-1.3645	0.172411	0.855865
ENSSSCG00000000798.4	76.1182	0.0916844	0.204527	0.448275	0.653954	0.973772
ENSSSCG00000000799.5	46.7302	-0.0318197	0.179676	-0.177094	0.859434	0.990792
ENSSSCG00000000800.4	33.253	-0.0639654	0.296969	-0.215394	0.82946	0.989118
ENSSSCG00000000801.4	152.362	-0.126299	0.192826	-0.654992	0.512473	0.955119
ENSSSCG00000000802.4	4.29388	-0.705862	0.726728	-0.971287	0.331405	0.924241
ENSSSCG00000000804.4	1340.16	0.00900519	0.137439	0.0655212	0.947759	0.995009
ENSSSCG00000000806.4	820.091	0.128662	0.145783	0.882558	0.377475	0.932896
ENSSSCG00000000807.4	46.3336	-0.7036	0.305458	-2.30343	0.0212548	0.446679
ENSSSCG00000000808.4	3279.01	0.256496	0.170953	1.50039	0.133513	0.819692
ENSSSCG00000000810.4	45.8978	0.0114155	0.179014	0.0637689	0.949154	0.995009
ENSSSCG00000000811.4	12.6571	-0.602715	0.266428	-2.26221	0.0236847	0.470249
ENSSSCG00000000816.4	102.271	-0.0860333	0.0997559	-0.862438	0.388446	0.937214
ENSSSCG00000000820.3	0	NA	NA	NA	NA	NA
ENSSSCG00000000837.4	16.2329	-0.425515	0.262409	-1.62157	0.104895	0.780994
ENSSSCG00000000838.4	71.0541	-0.561694	0.281137	-1.99793	0.0457237	0.622058
ENSSSCG00000000839.4	345.122	-0.161637	0.119756	-1.34971	0.177108	0.857281
ENSSSCG00000000840.4	534.478	0.238896	0.142654	1.67465	0.0940028	0.758847
ENSSSCG00000000841.4	206.026	-0.0334516	0.101778	-0.328671	0.742404	0.985329
ENSSSCG00000000842.3	569.11	0.0311036	0.0976927	0.318382	0.750195	0.985571
ENSSSCG00000000843.4	914.844	0.137652	0.192453	0.715246	0.474457	0.94956
ENSSSCG00000000844.4	161.187	0.147464	0.154754	0.952898	0.340642	0.927754
ENSSSCG00000000846.4	700.993	0.120277	0.127802	0.941117	0.346645	0.929324
ENSSSCG00000000847.4	156.974	0.0126043	0.133972	0.0940813	0.925045	0.993571
ENSSSCG00000000848.4	112.901	-0.15179	0.150463	-1.00882	0.313062	0.920239
ENSSSCG00000000849.4	1274.63	-0.0312877	0.228641	-0.136842	0.891156	0.993177
ENSSSCG00000000853.4	1812.53	0.101847	0.189148	0.538454	0.590264	0.965769
ENSSSCG00000000854.4	36.6352	-1.74652	0.585	-2.9855	0.00283113	0.180443
ENSSSCG00000000856.4	108.707	-3.10652	0.989387	-3.13985	0.00169037	0.137171
ENSSSCG00000000857.5	82.2444	-0.064221	0.161132	-0.398561	0.690217	0.979192
ENSSSCG00000000858.4	2.1676	-0.524655	0.650288	-0.806804	0.419779	NA
ENSSSCG00000000859.4	46.4099	0.174907	0.200759	0.871232	0.383628	0.935481
ENSSSCG00000000860.4	72.591	0.112586	0.133689	0.842148	0.399705	0.940674
ENSSSCG00000000862.4	420.108	-0.0654677	0.0985433	-0.664355	0.506463	0.953768
ENSSSCG00000000863.4	12.3312	-0.404552	0.302388	-1.33786	0.180943	0.857337
ENSSSCG00000000864.4	736.844	-0.121233	0.155751	-0.778377	0.436347	0.945106
ENSSSCG00000000866.4	29146	-0.0929111	0.132287	-0.702345	0.482464	0.949969
ENSSSCG00000000867.3	8.36806	0.568095	0.36474	1.55753	0.119344	0.803549
ENSSSCG00000000869.4	607.415	0.0524366	0.130523	0.401742	0.687874	0.978093
ENSSSCG00000000870.4	868.605	0.102974	0.117369	0.877354	0.380294	0.934204
ENSSSCG00000000871.4	22.4469	0.282297	0.28936	0.97559	0.329268	0.923798
ENSSSCG00000000873.4	0.28909	-0.58593	2.10864	-0.277872	0.781111	NA
ENSSSCG00000000874.4	15.6673	-0.2925	0.289617	-1.00996	0.312517	0.920169
ENSSSCG00000000875.4	31.6814	-1.22541	0.589141	-2.08	0.037526	0.581247
ENSSSCG00000000877.4	373.336	0.0749502	0.129848	0.577217	0.563793	0.96173
ENSSSCG00000000883.3	0	NA	NA	NA	NA	NA
ENSSSCG00000000884.5	194.061	-0.192254	0.11517	-1.6693	0.0950583	0.763055
ENSSSCG00000000886.4	8861.87	0.129726	0.0989574	1.31092	0.189883	0.865839
ENSSSCG00000000887.4	66.2523	0.0856942	0.34181	0.250707	0.802041	0.988349
ENSSSCG00000000890.4	190.366	0.1666	0.170017	0.979899	0.327136	0.923798
ENSSSCG00000000891.4	560.87	-0.104514	0.107933	-0.96832	0.332885	0.925052
ENSSSCG00000000892.4	13.9809	-1.73096	0.987037	-1.7537	0.0794823	0.731005
ENSSSCG00000000893.4	7.48742	-2.61127	0.842944	-3.0978	0.00194965	0.149931
ENSSSCG00000000894.4	11.8962	0.110519	0.282976	0.390558	0.696124	0.980242
ENSSSCG00000000895.4	93.1132	0.245823	0.268347	0.916064	0.359633	0.932007
ENSSSCG00000000896.4	368.108	-0.0204621	0.164135	-0.124666	0.900788	0.993377
ENSSSCG00000000900.4	602.13	0.126225	0.110901	1.13818	0.255046	0.901662
ENSSSCG00000000901.4	83.9121	0.0937334	0.198715	0.471699	0.637142	0.972586
ENSSSCG00000000902.4	176.745	-0.00820307	0.122147	-0.0671575	0.946456	0.995009
ENSSSCG00000000905.4	772.031	0.128926	0.0643231	2.00434	0.0450333	0.620423
ENSSSCG00000000906.3	50.8899	-0.0372434	0.162314	-0.229452	0.818517	0.98868
ENSSSCG00000000907.5	104.157	-0.4011	0.204319	-1.9631	0.0496344	0.636159
ENSSSCG00000000908.5	637.123	0.0653749	0.0941322	0.694501	0.487368	0.951684
ENSSSCG00000000910.4	107.847	0.0935156	0.175093	0.534092	0.593278	0.965769
ENSSSCG00000000915.4	2854.94	-0.0672544	0.117282	-0.573443	0.566345	0.96173
ENSSSCG00000000916.4	778.144	-0.0357349	0.143225	-0.249501	0.802973	0.988349
ENSSSCG00000000917.4	63.6841	-0.428673	0.335293	-1.2785	0.201072	0.870904
ENSSSCG00000000918.4	0.0304645	-0.27143	3.02619	-0.0896938	0.928531	NA
ENSSSCG00000000920.4	46.035	-0.139576	0.153087	-0.911746	0.361903	0.932007
ENSSSCG00000000924.4	5.80595	0.842154	0.477158	1.76494	0.0775744	0.725956
ENSSSCG00000000925.4	106.973	-0.011987	0.186227	-0.0643677	0.948677	0.995009
ENSSSCG00000000926.4	66.5193	0.285023	0.283725	1.00458	0.315101	0.920894
ENSSSCG00000000927.4	371.234	0.0718401	0.254809	0.281938	0.777991	0.987256
ENSSSCG00000000932.4	0.0304645	-0.27143	3.02619	-0.0896938	0.928531	NA
ENSSSCG00000000934.4	1.21264	-0.41792	0.975719	-0.42832	0.668418	NA
ENSSSCG00000000936.4	0.727797	-0.553897	1.05841	-0.523328	0.600746	NA
ENSSSCG00000000937.4	13.5527	-0.276884	0.288916	-0.958355	0.337884	0.927309
ENSSSCG00000000939.4	294.321	-0.0981714	0.198198	-0.49532	0.620374	0.969266
ENSSSCG00000000940.4	6.20065	0.0522811	0.387298	0.134989	0.89262	0.993177
ENSSSCG00000000941.4	210.05	0.108425	0.152948	0.708897	0.478388	0.94956
ENSSSCG00000000943.4	1.26032	-0.726004	0.828508	-0.876279	0.380878	NA
ENSSSCG00000000948.4	3.55564	0.167143	0.475256	0.351691	0.72507	0.982481
ENSSSCG00000000950.4	4.41721	-0.242179	0.431653	-0.56105	0.574764	0.963757
ENSSSCG00000000951.4	56.9113	0.145551	0.205694	0.707609	0.479188	0.94956
ENSSSCG00000000952.4	317.857	-0.032729	0.0939721	-0.348284	0.727627	0.983029
ENSSSCG00000000955.4	132.059	0.0357606	0.13133	0.272295	0.785395	0.988226
ENSSSCG00000000958.4	621.16	-0.0470936	0.129492	-0.363679	0.716098	0.981489
ENSSSCG00000000959.4	910.221	-0.0837841	0.16196	-0.517314	0.604937	0.96677
ENSSSCG00000000960.3	0	NA	NA	NA	NA	NA
ENSSSCG00000000963.4	0.0304645	-0.27143	3.02619	-0.0896938	0.928531	NA
ENSSSCG00000000964.4	171.749	-0.165939	0.125114	-1.3263	0.18474	0.859408
ENSSSCG00000000965.4	184.174	-0.0663496	0.128929	-0.514622	0.606817	0.966896
ENSSSCG00000000967.4	0.469149	-0.876384	1.37516	-0.637296	0.523932	NA
ENSSSCG00000000968.4	715.002	0.063975	0.140853	0.454195	0.649688	0.973718
ENSSSCG00000000970.4	502.491	-0.0588976	0.109609	-0.537344	0.59103	0.965769
ENSSSCG00000000971.4	41.6268	-0.210208	0.178091	-1.18034	0.237867	0.891298
ENSSSCG00000000972.4	264.427	-0.0254135	0.14542	-0.174759	0.861269	0.990792
ENSSSCG00000000973.4	228.466	0.0552822	0.140573	0.393262	0.694126	0.980029
ENSSSCG00000000974.4	121.393	-0.253605	0.134721	-1.88245	0.0597755	0.672902
ENSSSCG00000000975.4	2.95867	0.29355	0.603008	0.48681	0.626393	NA
ENSSSCG00000000978.4	9.33642	-0.669618	0.545495	-1.22754	0.219618	0.884098
ENSSSCG00000000980.4	60.6813	-0.0905192	0.156904	-0.576907	0.564003	0.96173
ENSSSCG00000000981.4	40.1816	-0.353441	0.196919	-1.79486	0.0726767	0.711411
ENSSSCG00000000982.4	0.341833	0.0668075	1.60412	0.0416475	0.96678	NA
ENSSSCG00000000983.5	0.350698	-0.212303	1.82055	-0.116615	0.907165	NA
ENSSSCG00000000985.4	990.897	0.00290106	0.0903903	0.0320948	0.974396	0.998272
ENSSSCG00000000991.3	0.0264076	0.305641	3.02619	0.100999	0.919551	NA
ENSSSCG00000000994.4	83.7508	-0.113245	0.171563	-0.660075	0.509205	0.954575
ENSSSCG00000000997.4	13.8459	-0.153104	0.326257	-0.469275	0.638873	0.972586
ENSSSCG00000000998.4	97.362	0.0271538	0.132153	0.205472	0.837203	0.989337
ENSSSCG00000000999.4	73.4975	-0.119426	0.134537	-0.887685	0.37471	0.932357
ENSSSCG00000001000.4	1013.91	0.160627	0.14016	1.14603	0.251782	0.898314
ENSSSCG00000001001.3	43.9149	0.190423	0.18735	1.01641	0.309436	0.919363
ENSSSCG00000001002.4	533.296	0.148506	0.128319	1.15732	0.247141	0.896603
ENSSSCG00000001004.4	203.839	0.0155128	0.178303	0.0870025	0.930669	0.994287
ENSSSCG00000001005.4	0	NA	NA	NA	NA	NA
ENSSSCG00000001008.4	72.6178	-0.0661848	0.150971	-0.438394	0.661101	0.973772
ENSSSCG00000001009.5	174.782	-0.0567724	0.113254	-0.501286	0.61617	0.968731
ENSSSCG00000001010.4	385.092	0.0124056	0.102233	0.121347	0.903416	0.993377
ENSSSCG00000001011.4	147.128	-0.339272	0.168063	-2.01872	0.0435166	0.612588
ENSSSCG00000001021.4	41.4979	-0.325101	0.179581	-1.81033	0.0702446	0.702018
ENSSSCG00000001022.4	1011.09	-0.121979	0.13802	-0.883778	0.376816	0.932786
ENSSSCG00000001024.4	195.953	0.0669175	0.141493	0.472938	0.636258	0.972453
ENSSSCG00000001025.4	71.0327	-0.731159	0.291347	-2.50959	0.0120873	0.354301
ENSSSCG00000001027.4	89.0949	-0.376874	0.172368	-2.18646	0.0287823	0.515618
ENSSSCG00000001033.4	63.2022	-0.243488	0.207358	-1.17424	0.240299	0.892494
ENSSSCG00000001036.4	0.167333	-0.839014	2.85839	-0.293526	0.76912	NA
ENSSSCG00000001038.4	695.029	0.0344154	0.100722	0.341686	0.732587	0.983528
ENSSSCG00000001040.3	0.142993	-0.577884	3.02531	-0.191017	0.848512	NA
ENSSSCG00000001041.4	144.883	0.283839	0.218001	1.30201	0.192914	0.868039
ENSSSCG00000001042.4	6.08074	-0.328204	0.406704	-0.806984	0.419676	0.94274
ENSSSCG00000001045.4	4.56303	-0.459045	0.452691	-1.01404	0.310565	0.919462
ENSSSCG00000001048.4	19.5352	-0.857758	0.403318	-2.12676	0.0334404	0.551148
ENSSSCG00000001049.4	121.269	-0.133553	0.125797	-1.06165	0.288393	0.910716
ENSSSCG00000001052.4	60.1521	-0.307179	0.155183	-1.97947	0.0477635	0.626394
ENSSSCG00000001053.4	166.427	0.0153713	0.156708	0.0980884	0.921862	0.993537
ENSSSCG00000001056.4	552.808	0.0479747	0.0823521	0.582555	0.560193	0.96173
ENSSSCG00000001057.4	98.3869	-0.020231	0.104969	-0.192734	0.847167	0.98965
ENSSSCG00000001060.3	0	NA	NA	NA	NA	NA
ENSSSCG00000001061.4	274.397	-0.039807	0.114824	-0.34668	0.728832	0.983231
ENSSSCG00000001062.4	198.234	0.165689	0.121823	1.36008	0.173805	0.856228
ENSSSCG00000001063.5	187.265	-0.111208	0.172054	-0.646359	0.518047	0.955119
ENSSSCG00000001064.4	2617.12	-0.0326943	0.14481	-0.225773	0.821378	0.98868
ENSSSCG00000001065.3	216.325	-0.120735	0.185011	-0.652584	0.514025	0.955119
ENSSSCG00000001067.4	0	NA	NA	NA	NA	NA
ENSSSCG00000001068.4	3139.03	0.00519325	0.152665	0.0340173	0.972863	0.998272
ENSSSCG00000001070.4	348.718	-0.0889471	0.142285	-0.625134	0.531883	0.957789
ENSSSCG00000001072.2	45.2966	0.0188518	0.185041	0.101879	0.918853	0.993537
ENSSSCG00000001073.4	21.6787	0.150168	0.294102	0.510598	0.609633	0.967123
ENSSSCG00000001074.4	109.3	-0.0129686	0.158696	-0.0817199	0.934869	0.994995
ENSSSCG00000001075.4	952.567	0.189223	0.242252	0.781101	0.434743	0.945106
ENSSSCG00000001076.4	529.687	-0.153973	0.214447	-0.718	0.472757	0.94866
ENSSSCG00000001078.4	38.225	-0.217384	0.201035	-1.08132	0.279554	0.908581
ENSSSCG00000001080.4	246.2	0.0521858	0.165557	0.315214	0.752599	0.985571
ENSSSCG00000001083.3	0.243988	-0.321422	2.21779	-0.144929	0.884767	NA
ENSSSCG00000001085.5	3.39273	-0.627332	0.551013	-1.13851	0.254909	0.901662
ENSSSCG00000001087.4	349.984	0.157913	0.177585	0.889224	0.373883	0.932182
ENSSSCG00000001088.2	5.1248	0.105988	0.491916	0.21546	0.829409	0.989118
ENSSSCG00000001089.4	32.9554	-0.726907	0.405503	-1.7926	0.0730363	0.711411
ENSSSCG00000001090.4	195.539	-0.127953	0.207934	-0.615356	0.53832	0.959273
ENSSSCG00000001091.4	3.04794	-1.34005	0.588947	-2.27534	0.0228856	NA
ENSSSCG00000001092.4	248.877	0.160049	0.200207	0.799415	0.42405	0.942743
ENSSSCG00000001095.4	70.9647	0.334277	0.193184	1.73035	0.0835677	0.737646
ENSSSCG00000001096.3	0.563545	0.537452	1.21489	0.442386	0.65821	NA
ENSSSCG00000001097.4	165.281	0.0438022	0.22273	0.196661	0.844093	0.989337
ENSSSCG00000001098.4	0.8702	-0.757163	0.962087	-0.787001	0.431281	NA
ENSSSCG00000001099.4	29.161	-0.334734	0.201179	-1.66386	0.0961405	0.764032
ENSSSCG00000001100.4	39.4072	0.0449862	0.237678	0.189274	0.849878	0.989659
ENSSSCG00000001101.4	0	NA	NA	NA	NA	NA
ENSSSCG00000001105.3	0	NA	NA	NA	NA	NA
ENSSSCG00000001107.4	59.1524	-0.129639	0.20829	-0.622395	0.533682	0.957964
ENSSSCG00000001131.4	3.01824	-0.0711366	0.523336	-0.135929	0.891877	NA
ENSSSCG00000001132.5	0	NA	NA	NA	NA	NA
ENSSSCG00000001137.4	444.079	-0.111639	0.227968	-0.489712	0.624338	0.969276
ENSSSCG00000001156.4	215.077	-0.0786679	0.13183	-0.596739	0.550682	0.961645
ENSSSCG00000001164.4	41.225	-0.260338	0.23332	-1.1158	0.264508	0.902887
ENSSSCG00000001197.4	16.1088	-0.478673	0.365564	-1.30941	0.190396	0.865948
ENSSSCG00000001201.4	151.544	-0.129774	0.119225	-1.08848	0.276382	0.905541
ENSSSCG00000001202.3	93.8446	0.158708	0.114933	1.38088	0.167316	0.852995
ENSSSCG00000001203.4	2.41999	-0.338168	0.586165	-0.576915	0.563997	NA
ENSSSCG00000001204.4	15.9065	-0.379	0.286544	-1.32266	0.185949	0.8599
ENSSSCG00000001205.3	8.9129	0.293055	0.352707	0.830875	0.406044	0.94112
ENSSSCG00000001206.4	138.277	0.173652	0.13881	1.25101	0.210931	0.877972
ENSSSCG00000001207.4	101.582	0.194175	0.181407	1.07038	0.284447	0.910716
ENSSSCG00000001209.4	125.695	0.144763	0.150873	0.9595	0.337307	0.927309
ENSSSCG00000001211.4	0	NA	NA	NA	NA	NA
ENSSSCG00000001213.4	0.0286384	-0.271429	3.02619	-0.0896934	0.928531	NA
ENSSSCG00000001214.4	0.0360892	-0.271429	3.02619	-0.0896934	0.928531	NA
ENSSSCG00000001216.3	2.90493	-0.18196	0.621546	-0.292754	0.76971	NA
ENSSSCG00000001219.5	207.498	-0.0980935	0.109192	-0.898355	0.368997	0.932182
ENSSSCG00000001229.5	5054.79	-0.104908	0.159385	-0.658206	0.510405	0.954575
ENSSSCG00000001232.5	0.517697	0.326152	1.50182	0.217171	0.828075	NA
ENSSSCG00000001233.5	150.704	-0.124788	0.154827	-0.805982	0.420253	0.94274
ENSSSCG00000001234.5	4.1052	-0.581075	0.557017	-1.04319	0.29686	0.914875
ENSSSCG00000001235.5	15.9102	0.352056	0.331546	1.06186	0.288299	0.910716
ENSSSCG00000001236.5	1.69634	0.589563	0.810995	0.726962	0.467249	NA
ENSSSCG00000001242.5	119.483	-0.0138943	0.162092	-0.0857188	0.93169	0.994662
ENSSSCG00000001245.4	85.6576	0.0734702	0.17769	0.413474	0.67926	0.976938
ENSSSCG00000001247.4	34.7397	-0.303971	0.284089	-1.06998	0.284627	0.910716
ENSSSCG00000001248.5	34.6793	-0.297325	0.29974	-0.991945	0.321224	0.921562
ENSSSCG00000001252.5	20.7079	0.0402977	0.322765	0.124852	0.900641	0.993377
ENSSSCG00000001253.3	0.221755	-0.345729	3.02396	-0.11433	0.908976	NA
ENSSSCG00000001254.3	0	NA	NA	NA	NA	NA
ENSSSCG00000001256.4	0	NA	NA	NA	NA	NA
ENSSSCG00000001297.3	0	NA	NA	NA	NA	NA
ENSSSCG00000001304.3	0	NA	NA	NA	NA	NA
ENSSSCG00000001341.5	808.671	-0.0858925	0.117217	-0.732763	0.463703	0.946923
ENSSSCG00000001342.5	77.7045	-0.0908181	0.138808	-0.654271	0.512937	0.955119
ENSSSCG00000001346.5	1114.66	0.00626046	0.103629	0.0604122	0.951827	0.995609
ENSSSCG00000001347.5	351.613	0.10724	0.120882	0.887148	0.374999	0.932357
ENSSSCG00000001362.5	174.596	-0.163444	0.171881	-0.950912	0.341649	0.927754
ENSSSCG00000001372.4	200.161	-0.0311517	0.166454	-0.187148	0.851544	0.989659
ENSSSCG00000001376.5	208.168	0.0386816	0.110603	0.349733	0.726539	0.982962
ENSSSCG00000001379.4	4119.75	-0.0618184	0.135859	-0.455018	0.649096	0.973718
ENSSSCG00000001382.5	340.01	-0.24853	0.137128	-1.81239	0.0699261	0.701832
ENSSSCG00000001384.5	239.295	0.0618031	0.102533	0.602762	0.546667	0.961289
ENSSSCG00000001388.5	0.0757922	0.305641	3.02619	0.100999	0.919551	NA
ENSSSCG00000001391.5	18.1703	-0.0349897	0.24982	-0.14006	0.888613	0.992818
ENSSSCG00000001392.5	13.2287	-0.258669	0.275776	-0.937966	0.348262	0.92939
ENSSSCG00000001393.5	0.119657	0.539305	3.02414	0.178333	0.858461	NA
ENSSSCG00000001394.5	29.6761	-0.348202	0.221784	-1.57	0.116414	0.795891
ENSSSCG00000001395.4	1.29598	0.108942	1.0102	0.107842	0.914121	NA
ENSSSCG00000001396.5	129.809	-0.108397	0.145636	-0.744298	0.456696	0.945977
ENSSSCG00000001398.4	182.884	0.132865	0.133474	0.995443	0.319521	0.921562
ENSSSCG00000001400.5	1591.25	0.0271667	0.111172	0.244366	0.806948	0.988495
ENSSSCG00000001401.5	8.93177	0.0887709	0.29464	0.301286	0.763197	0.986963
ENSSSCG00000001402.5	287.89	0.107758	0.142175	0.757926	0.448495	0.945863
ENSSSCG00000001403.5	0.165147	0.341596	2.87999	0.11861	0.905584	NA
ENSSSCG00000001404.5	4.01665	0.305494	0.471415	0.648038	0.516961	0.955119
ENSSSCG00000001407.5	0.0997192	0.020921	3.02619	0.00691333	0.994484	NA
ENSSSCG00000001409.5	728.243	-0.0651488	0.147538	-0.441572	0.658799	0.973772
ENSSSCG00000001410.5	984.697	0.0393997	0.116761	0.337438	0.735787	0.983793
ENSSSCG00000001411.5	27.6193	-0.805888	0.388186	-2.07603	0.0378908	0.583319
ENSSSCG00000001413.5	376.244	0.0425558	0.144329	0.294852	0.768107	0.986963
ENSSSCG00000001414.5	660.694	0.150956	0.130817	1.15395	0.248522	0.897162
ENSSSCG00000001416.5	0.904132	-0.121068	1.02893	-0.117665	0.906333	NA
ENSSSCG00000001418.5	164.872	0.0491552	0.136627	0.359776	0.719015	0.981489
ENSSSCG00000001419.5	0.804813	1.72269	1.13344	1.51988	0.128541	NA
ENSSSCG00000001420.4	147.862	-0.0848179	0.106488	-0.796502	0.42574	0.942857
ENSSSCG00000001421.4	19.4783	-0.323425	0.202874	-1.59421	0.110888	0.786598
ENSSSCG00000001422.5	63.688	-0.862314	0.363164	-2.37445	0.0175753	0.414931
ENSSSCG00000001423.5	202.315	-0.187976	0.144543	-1.30049	0.193433	0.868039
ENSSSCG00000001424.4	198.769	0.0447106	0.16181	0.276315	0.782306	0.987474
ENSSSCG00000001425.5	171.693	0.0317289	0.185275	0.171253	0.864024	0.990792
ENSSSCG00000001426.5	75.3938	-0.0471975	0.153335	-0.307807	0.758229	0.986868
ENSSSCG00000001427.5	690.23	-1.43252	0.477311	-3.00123	0.00268893	0.173585
ENSSSCG00000001428.5	35.8094	0.0830205	0.201448	0.41212	0.680252	0.977009
ENSSSCG00000001430.5	160.419	-0.123464	0.130798	-0.943928	0.345207	0.929324
ENSSSCG00000001431.5	31.3366	0.133749	0.197102	0.678577	0.497406	0.952535
ENSSSCG00000001433.5	439.401	0.0657506	0.153594	0.42808	0.668593	0.975333
ENSSSCG00000001434.4	8.10907	0.211559	0.333122	0.635081	0.525376	0.955828
ENSSSCG00000001435.5	83.0616	0.205655	0.173527	1.18514	0.235961	0.890052
ENSSSCG00000001436.5	281.054	0.0351302	0.142788	0.246031	0.805658	0.988349
ENSSSCG00000001437.5	27.6587	0.0295943	0.23132	0.127937	0.898199	0.993377
ENSSSCG00000001438.5	205.563	-0.0407026	0.118245	-0.344223	0.730678	0.983333
ENSSSCG00000001439.5	9.44672	-0.745688	0.396866	-1.87894	0.0602524	0.672902
ENSSSCG00000001440.5	166.377	0.0486703	0.119001	0.408989	0.682547	0.977036
ENSSSCG00000001441.5	1.33038	-0.18276	0.844299	-0.216464	0.828626	NA
ENSSSCG00000001444.4	0	NA	NA	NA	NA	NA
ENSSSCG00000001447.5	0.650523	-0.270045	1.05469	-0.256043	0.797918	NA
ENSSSCG00000001453.5	805.192	-0.109993	0.12678	-0.867585	0.385621	0.93633
ENSSSCG00000001455.5	632.745	-0.163494	0.145639	-1.1226	0.261608	0.90275
ENSSSCG00000001456.4	454.37	-0.168134	0.190667	-0.881816	0.377876	0.932896
ENSSSCG00000001457.5	618.9	-0.0322612	0.142474	-0.226435	0.820863	0.98868
ENSSSCG00000001458.3	0.180665	0.421821	2.78812	0.151292	0.879745	NA
ENSSSCG00000001459.3	2.93639	0.118934	0.542955	0.21905	0.826611	NA
ENSSSCG00000001463.4	48.9588	-0.176892	0.268674	-0.658389	0.510288	0.954575
ENSSSCG00000001469.5	135.09	-0.218035	0.161898	-1.34674	0.178063	0.857281
ENSSSCG00000001470.5	73.2184	-0.255138	0.21453	-1.18929	0.234327	0.889565
ENSSSCG00000001471.4	1504.38	0.0175298	0.106289	0.164926	0.869002	0.991667
ENSSSCG00000001472.4	20.42	-0.12694	0.27147	-0.467603	0.640069	0.972586
ENSSSCG00000001473.5	3.19584	-1.6484	0.891093	-1.84986	0.0643333	0.68781
ENSSSCG00000001474.5	311.496	0.0847937	0.11971	0.708328	0.478741	0.94956
ENSSSCG00000001475.5	266.938	-0.104863	0.129393	-0.810419	0.417699	0.94244
ENSSSCG00000001476.5	291.09	-0.00583289	0.142865	-0.0408281	0.967433	0.997799
ENSSSCG00000001477.5	265.932	0.0857119	0.0990254	0.865555	0.386734	0.937214
ENSSSCG00000001478.4	132.728	-0.265117	0.199764	-1.32716	0.184457	0.859332
ENSSSCG00000001479.4	5.83146	-0.823712	0.380625	-2.16411	0.0304562	0.532984
ENSSSCG00000001480.4	1.9214	-0.431017	1.08958	-0.395582	0.692414	NA
ENSSSCG00000001481.3	0	NA	NA	NA	NA	NA
ENSSSCG00000001483.4	4.86893	0.108267	0.504838	0.214459	0.830189	0.989118
ENSSSCG00000001484.4	3.54119	-0.551572	0.497133	-1.10951	0.267212	0.904866
ENSSSCG00000001485.4	929.702	-0.00451768	0.122873	-0.0367669	0.970671	0.998272
ENSSSCG00000001486.5	12.541	0.0675602	0.279084	0.242079	0.808719	0.988495
ENSSSCG00000001487.3	9404.62	0.165184	0.146801	1.12522	0.260495	0.90242
ENSSSCG00000001488.5	176.962	-0.174551	0.15695	-1.11214	0.266078	0.903496
ENSSSCG00000001490.4	4.72077	-0.611045	0.456242	-1.3393	0.180473	0.857337
ENSSSCG00000001493.4	80.3636	-0.0802597	0.16423	-0.488703	0.625052	0.969276
ENSSSCG00000001497.4	303.863	0.0829037	0.0624042	1.32849	0.184015	0.859017
ENSSSCG00000001498.4	5.18013	0.149161	0.463129	0.322073	0.747397	0.985571
ENSSSCG00000001499.4	14779.3	-0.145294	0.135671	-1.07093	0.284202	0.910469
ENSSSCG00000001500.4	202.39	0.111045	0.136614	0.812837	0.416311	0.94244
ENSSSCG00000001501.4	385.394	-0.0175736	0.121743	-0.14435	0.885224	0.992818
ENSSSCG00000001502.4	3027.23	0.00597487	0.0815749	0.0732439	0.941612	0.994995
ENSSSCG00000001503.4	81.0433	0.00710732	0.159809	0.0444738	0.964527	0.997073
ENSSSCG00000001504.4	142.248	-0.00644775	0.134802	-0.0478312	0.961851	0.996222
ENSSSCG00000001505.4	190.641	0.0508926	0.117984	0.43135	0.666214	0.975333
ENSSSCG00000001506.4	540.632	0.00786031	0.0948278	0.0828903	0.933939	0.994995
ENSSSCG00000001507.4	264.046	-0.161402	0.129129	-1.24993	0.211325	0.877972
ENSSSCG00000001509.4	182.179	-0.0262586	0.112528	-0.233352	0.815488	0.988495
ENSSSCG00000001510.4	6.55946	0.24358	0.382977	0.636017	0.524765	0.955787
ENSSSCG00000001511.3	282.498	0.0162797	0.135751	0.119924	0.904544	0.993377
ENSSSCG00000001512.4	450.11	-0.0748394	0.191879	-0.390034	0.696511	0.980242
ENSSSCG00000001513.4	21.7386	0.0488691	0.29025	0.168369	0.866293	0.991319
ENSSSCG00000001516.4	231.686	0.0933546	0.119409	0.781807	0.434328	0.944918
ENSSSCG00000001517.3	17.9718	-0.255694	0.253105	-1.01023	0.312386	0.920169
ENSSSCG00000001518.4	97.9223	0.0770421	0.144462	0.533302	0.593825	0.965769
ENSSSCG00000001520.4	375.078	0.035597	0.151632	0.234759	0.814396	0.988495
ENSSSCG00000001521.3	12.3522	0.38009	0.383534	0.991021	0.321675	0.921562
ENSSSCG00000001523.4	15.5401	0.0735042	0.249369	0.294761	0.768176	0.986963
ENSSSCG00000001527.4	4955.65	0.0404431	0.125485	0.322296	0.747229	0.985571
ENSSSCG00000001531.4	495.778	-0.0702962	0.103336	-0.680269	0.496334	0.952535
ENSSSCG00000001532.4	307.257	-0.139077	0.133606	-1.04094	0.297902	0.915463
ENSSSCG00000001533.4	494.236	0.524063	0.190756	2.74729	0.00600892	0.253574
ENSSSCG00000001534.4	156.298	-0.052376	0.138874	-0.377147	0.706064	0.980242
ENSSSCG00000001535.4	6.13034	0.0417087	0.382415	0.109067	0.91315	0.993377
ENSSSCG00000001536.4	25.0205	0.0393348	0.195878	0.200812	0.840845	0.989337
ENSSSCG00000001537.4	186.797	-0.0202647	0.138004	-0.146841	0.883258	0.992818
ENSSSCG00000001538.5	13.4009	0.486862	0.547265	0.889627	0.373666	0.932182
ENSSSCG00000001539.4	123.045	0.0715708	0.185519	0.385788	0.699654	0.980242
ENSSSCG00000001543.4	6740.14	0.039122	0.0953502	0.410297	0.681588	0.977009
ENSSSCG00000001544.4	137.422	0.0307988	0.14057	0.219099	0.826573	0.98903
ENSSSCG00000001546.4	102.317	-0.209323	0.151328	-1.38324	0.166592	0.852607
ENSSSCG00000001549.4	913.228	0.564001	0.373643	1.50947	0.13118	0.816389
ENSSSCG00000001550.4	135.852	0.616063	0.433098	1.42246	0.154894	0.843435
ENSSSCG00000001551.3	0.0358587	-0.27143	3.02619	-0.0896938	0.928531	NA
ENSSSCG00000001552.4	0	NA	NA	NA	NA	NA
ENSSSCG00000001553.3	7.06581	0.285404	0.388805	0.734056	0.462915	0.946923
ENSSSCG00000001554.3	545.721	0.168494	0.180055	0.935792	0.34938	0.929417
ENSSSCG00000001555.4	10.5364	0.108013	0.296352	0.364475	0.715503	0.981489
ENSSSCG00000001556.5	1699.01	0.114392	0.105953	1.07965	0.280297	0.908981
ENSSSCG00000001559.4	0.273342	0.363829	2.17242	0.167476	0.866995	NA
ENSSSCG00000001560.4	1.71141	-1.04228	0.679462	-1.53397	0.125036	NA
ENSSSCG00000001561.4	7.70948	-0.649479	0.396982	-1.63604	0.101831	0.776033
ENSSSCG00000001562.4	470.422	0.00346888	0.106078	0.0327011	0.973913	0.998272
ENSSSCG00000001563.4	394.874	0.0503057	0.079254	0.63474	0.525598	0.955868
ENSSSCG00000001564.4	802.259	0.302872	0.12056	2.5122	0.0119981	0.354301
ENSSSCG00000001565.4	832.455	0.0167413	0.16509	0.101407	0.919227	0.993537
ENSSSCG00000001566.4	0.278636	1.2472	1.86292	0.669485	0.503186	NA
ENSSSCG00000001567.4	1.04249	-0.48709	0.854231	-0.570208	0.568536	NA
ENSSSCG00000001570.4	936.484	0.0545765	0.180025	0.303161	0.761767	0.98695
ENSSSCG00000001571.4	770.949	-0.0903873	0.100588	-0.898585	0.368874	0.932182
ENSSSCG00000001572.4	45.352	-0.28998	0.1368	-2.11974	0.034028	0.552955
ENSSSCG00000001573.4	114.524	0.0375739	0.239386	0.156959	0.875277	0.992394
ENSSSCG00000001574.3	0	NA	NA	NA	NA	NA
ENSSSCG00000001576.2	0	NA	NA	NA	NA	NA
ENSSSCG00000001577.4	61.1777	0.0676527	0.13279	0.509471	0.610422	0.96718
ENSSSCG00000001578.4	492.132	0.0627024	0.104848	0.598029	0.54982	0.961645
ENSSSCG00000001582.4	6.743	-0.34069	0.374141	-0.910591	0.362511	0.932007
ENSSSCG00000001589.3	0.325014	0.0204806	1.83222	0.011178	0.991081	NA
ENSSSCG00000001592.4	0.22816	1.01568	3.02085	0.336224	0.736702	NA
ENSSSCG00000001594.3	0.465855	0.927951	1.43717	0.645678	0.518488	NA
ENSSSCG00000001595.4	295.193	0.027307	0.111672	0.244527	0.806822	0.988495
ENSSSCG00000001596.4	64.6866	0.0153338	0.237096	0.0646734	0.948434	0.995009
ENSSSCG00000001597.4	0.897936	0.268542	0.890108	0.301696	0.762883	NA
ENSSSCG00000001611.4	186.101	-0.186918	0.0868596	-2.15196	0.0314007	0.53858
ENSSSCG00000001612.4	14.7675	-0.0814363	0.253347	-0.321441	0.747876	0.985571
ENSSSCG00000001613.5	0.0820328	0.637055	3.02425	0.210649	0.833161	NA
ENSSSCG00000001616.5	0.966714	-0.251869	1.00763	-0.249961	0.802617	NA
ENSSSCG00000001618.3	0.0360892	-0.271429	3.02619	-0.0896934	0.928531	NA
ENSSSCG00000001619.4	30.1173	-0.378469	0.252572	-1.49846	0.134013	0.820436
ENSSSCG00000001620.4	8.2242	0.587547	0.324723	1.80938	0.0703918	0.703059
ENSSSCG00000001621.4	415.341	0.04084	0.165523	0.246734	0.805114	0.988349
ENSSSCG00000001624.4	14.264	-0.174861	0.295984	-0.590778	0.554669	0.961645
ENSSSCG00000001625.4	3.81534	-0.875204	0.697703	-1.25441	0.209694	0.877972
ENSSSCG00000001629.4	28.1918	-0.0538066	0.182733	-0.294454	0.768411	0.986963
ENSSSCG00000001636.3	0.764131	-0.0622167	1.0565	-0.0588894	0.95304	NA
ENSSSCG00000001637.4	4.08188	0.287186	0.520224	0.552044	0.580918	0.964939
ENSSSCG00000001638.4	233.689	0.064814	0.149485	0.433581	0.664593	0.975333
ENSSSCG00000001639.4	45.377	-0.0440375	0.215611	-0.204245	0.838162	0.989337
ENSSSCG00000001641.4	2086.37	0.137064	0.0532472	2.57411	0.0100497	0.325968
ENSSSCG00000001646.4	304.036	-0.0828241	0.129518	-0.639479	0.522512	0.955326
ENSSSCG00000001650.4	0.0286384	-0.271429	3.02619	-0.0896934	0.928531	NA
ENSSSCG00000001651.5	105.795	-0.0718933	0.155786	-0.461489	0.644448	0.972586
ENSSSCG00000001653.4	60.2396	-0.287714	0.191309	-1.50392	0.132601	0.816542
ENSSSCG00000001654.4	335.337	0.10886	0.122657	0.887521	0.374799	0.932357
ENSSSCG00000001655.4	342.892	-0.0142021	0.130542	-0.108794	0.913366	0.993377
ENSSSCG00000001656.4	292.601	0.203738	0.117501	1.73393	0.0829307	0.73707
ENSSSCG00000001657.4	67.5282	-0.216717	0.16728	-1.29553	0.195136	0.868567
ENSSSCG00000001658.4	388.335	0.197867	0.137909	1.43476	0.151355	0.840688
ENSSSCG00000001659.4	186.543	0.0213414	0.158639	0.134529	0.892985	0.993177
ENSSSCG00000001660.4	66.398	-0.0801318	0.210709	-0.380297	0.703725	0.980242
ENSSSCG00000001661.4	482.446	0.00450743	0.171646	0.0262601	0.97905	0.998674
ENSSSCG00000001664.4	1.0694	-0.468463	0.894701	-0.523597	0.600559	NA
ENSSSCG00000001667.4	376.376	-0.0735942	0.0951162	-0.77373	0.439091	0.945106
ENSSSCG00000001672.4	19.3513	0.273402	0.335732	0.814347	0.415446	0.94244
ENSSSCG00000001676.4	2.38342	-0.571684	0.618353	-0.924527	0.355212	NA
ENSSSCG00000001679.4	1083.38	0.0973686	0.141068	0.690224	0.490053	0.951739
ENSSSCG00000001680.4	58.516	-0.197192	0.169524	-1.16321	0.244744	0.89554
ENSSSCG00000001682.4	1.22186	-0.119641	0.88701	-0.134882	0.892705	NA
ENSSSCG00000001683.4	454.113	0.311775	0.213176	1.46252	0.143598	0.833242
ENSSSCG00000001688.4	180.227	-0.0323143	0.128868	-0.250755	0.802003	0.988349
ENSSSCG00000001689.4	316.039	-0.133839	0.152821	-0.875791	0.381144	0.934204
ENSSSCG00000001691.4	13.6821	0.159911	0.234114	0.683047	0.494577	0.952535
ENSSSCG00000001692.4	540.581	0.228595	0.156609	1.45966	0.144385	0.834465
ENSSSCG00000001695.4	1074.22	0.247127	0.246846	1.00114	0.31676	0.921359
ENSSSCG00000001696.4	614.064	-0.0393924	0.117552	-0.335107	0.737544	0.984194
ENSSSCG00000001697.5	149.647	-0.168663	0.173511	-0.972061	0.33102	0.924241
ENSSSCG00000001698.4	14.1408	0.54579	0.390968	1.396	0.162715	0.850772
ENSSSCG00000001700.4	655.972	0.0712476	0.147212	0.483979	0.628401	0.970691
ENSSSCG00000001701.4	10422.7	0.0813307	0.145068	0.560639	0.575044	0.963757
ENSSSCG00000001702.4	2281.28	0.295112	0.215278	1.37085	0.170423	0.855327
ENSSSCG00000001703.5	64.7595	0.0109685	0.203966	0.0537761	0.957114	0.995807
ENSSSCG00000001705.4	3.73117	-0.484414	0.469952	-1.03077	0.302647	0.91711
ENSSSCG00000001706.4	126.681	0.159789	0.150458	1.06202	0.288225	0.910716
ENSSSCG00000001708.4	518.716	0.207607	0.148954	1.39377	0.163387	0.850772
ENSSSCG00000001709.4	146.588	-0.0692789	0.108881	-0.63628	0.524594	0.955775
ENSSSCG00000001710.4	36.1867	-0.112702	0.208726	-0.53995	0.589232	0.965769
ENSSSCG00000001715.4	7.22794	0.463307	0.443744	1.04409	0.296445	0.914296
ENSSSCG00000001716.4	138.188	0.144061	0.171009	0.842422	0.399552	0.940674
ENSSSCG00000001718.4	44.1523	-0.174907	0.296654	-0.589602	0.555458	0.961645
ENSSSCG00000001720.4	71.2363	-0.33343	0.247032	-1.34975	0.177097	0.857281
ENSSSCG00000001723.4	362.123	0.229109	0.16295	1.40601	0.159722	0.848668
ENSSSCG00000001724.4	1.9406	1.35035	0.799078	1.68988	0.0910506	NA
ENSSSCG00000001725.4	744.876	0.0198148	0.11351	0.174563	0.861423	0.990792
ENSSSCG00000001726.4	0.0358587	-0.27143	3.02619	-0.0896938	0.928531	NA
ENSSSCG00000001727.5	327.496	-0.0884176	0.183073	-0.482963	0.629122	0.971207
ENSSSCG00000001729.4	5.81297	0.05908	0.422617	0.139796	0.888821	0.992818
ENSSSCG00000001731.4	40.7211	0.198706	0.252067	0.788304	0.430519	0.944112
ENSSSCG00000001732.4	509.538	-0.0335026	0.143177	-0.233995	0.814989	0.988495
ENSSSCG00000001734.3	1.13992	0.674875	0.868656	0.776919	0.437207	NA
ENSSSCG00000001735.4	0.476923	-0.124779	1.23952	-0.100667	0.919815	NA
ENSSSCG00000001736.4	0	NA	NA	NA	NA	NA
ENSSSCG00000001738.3	0	NA	NA	NA	NA	NA
ENSSSCG00000001739.4	0	NA	NA	NA	NA	NA
ENSSSCG00000001741.3	0	NA	NA	NA	NA	NA
ENSSSCG00000001743.4	0	NA	NA	NA	NA	NA
ENSSSCG00000001744.3	0	NA	NA	NA	NA	NA
ENSSSCG00000001746.4	7.0849	-0.789498	0.494398	-1.59689	0.11029	0.785303
ENSSSCG00000001748.3	0	NA	NA	NA	NA	NA
ENSSSCG00000001749.5	0	NA	NA	NA	NA	NA
ENSSSCG00000001750.3	19.765	-0.0320826	0.219822	-0.145949	0.883962	0.992818
ENSSSCG00000001751.4	3.98734	-0.806283	0.72889	-1.10618	0.268649	0.905025
ENSSSCG00000001752.4	22.2965	-0.753401	1.25898	-0.598422	0.549558	0.961645
ENSSSCG00000001755.4	23.5297	0.206898	0.194569	1.06337	0.287615	0.910716
ENSSSCG00000001756.4	749.846	0.128158	0.124726	1.02751	0.304178	0.917563
ENSSSCG00000001757.4	389.789	0.163312	0.154774	1.05517	0.291348	0.91325
ENSSSCG00000001760.4	413.743	0.241413	0.186406	1.2951	0.195287	0.868612
ENSSSCG00000001762.4	86.7418	0.296622	0.161566	1.83592	0.0663695	0.695967
ENSSSCG00000001764.4	0.779467	0.372803	0.985531	0.378276	0.705225	NA
ENSSSCG00000001765.4	27.7882	-0.0398281	0.217785	-0.182878	0.854894	0.990241
ENSSSCG00000001769.5	3149.91	0.0722456	0.0700567	1.03124	0.302426	0.91711
ENSSSCG00000001770.4	468.231	-0.2449	0.179895	-1.36135	0.173402	0.856228
ENSSSCG00000001771.4	2.2906	0.27183	0.685449	0.396573	0.691682	NA
ENSSSCG00000001773.4	119.153	-0.012666	0.18216	-0.0695324	0.944566	0.995009
ENSSSCG00000001775.3	22.9894	0.344965	0.325951	1.05833	0.289903	0.912291
ENSSSCG00000001776.4	0.119516	-0.577884	3.02531	-0.191017	0.848512	NA
ENSSSCG00000001779.4	1109.85	0.128604	0.151459	0.849103	0.395824	0.940674
ENSSSCG00000001780.4	131.733	-0.322401	0.300273	-1.07369	0.282961	0.910469
ENSSSCG00000001782.5	7.15205	-0.717911	0.479386	-1.49756	0.134247	0.820436
ENSSSCG00000001786.4	3.35285	0.207141	0.628282	0.329695	0.741631	0.985232
ENSSSCG00000001787.5	58.8319	-0.37394	0.206555	-1.81036	0.0702394	0.702018
ENSSSCG00000001788.4	5.69299	-0.291921	0.450799	-0.647563	0.517268	0.955119
ENSSSCG00000001789.4	0.553514	1.41674	1.36533	1.03766	0.299429	NA
ENSSSCG00000001790.3	0	NA	NA	NA	NA	NA
ENSSSCG00000001792.4	381.033	0.0802044	0.089734	0.893801	0.371428	0.932182
ENSSSCG00000001793.4	280.692	-0.164127	0.121359	-1.35241	0.176244	0.857281
ENSSSCG00000001795.4	23.5938	0.365367	0.340572	1.0728	0.283359	0.910469
ENSSSCG00000001798.3	0.35861	-0.422834	2.03157	-0.208132	0.835126	NA
ENSSSCG00000001800.4	294.456	0.139929	0.169537	0.825363	0.409166	0.941996
ENSSSCG00000001801.4	2360.25	0.0681493	0.138869	0.490746	0.623606	0.969266
ENSSSCG00000001804.4	1553.57	-0.0707902	0.197242	-0.3589	0.71967	0.981489
ENSSSCG00000001805.4	156.431	0.0133138	0.0933482	0.142625	0.886586	0.992818
ENSSSCG00000001806.4	1788.32	0.0220704	0.146158	0.151004	0.879973	0.992818
ENSSSCG00000001807.4	3.45689	0.550158	0.486393	1.1311	0.258014	0.901662
ENSSSCG00000001808.4	4.9438	-1.05871	0.447177	-2.36754	0.0179066	0.417966
ENSSSCG00000001810.4	249.084	0.139905	0.190771	0.733367	0.463335	0.946923
ENSSSCG00000001814.4	1163.62	-0.00809878	0.0840994	-0.0963	0.923282	0.993571
ENSSSCG00000001816.4	54.3072	0.00430896	0.224512	0.0191925	0.984688	0.998674
ENSSSCG00000001817.3	393.54	-0.26081	0.187023	-1.39453	0.163156	0.850772
ENSSSCG00000001818.4	88.2794	-0.400248	0.145904	-2.74322	0.00608393	0.253574
ENSSSCG00000001819.4	1799.79	-0.0880861	0.138595	-0.635565	0.52506	0.955787
ENSSSCG00000001820.4	89.8522	-0.14677	0.131697	-1.11445	0.265085	0.903398
ENSSSCG00000001821.4	250.331	0.00496175	0.125676	0.0394805	0.968507	0.997887
ENSSSCG00000001822.4	65.2684	0.0994199	0.178321	0.557534	0.577163	0.964087
ENSSSCG00000001823.4	59.3842	-1.1001	0.534865	-2.05678	0.0397073	0.592971
ENSSSCG00000001824.4	386.231	0.129764	0.158086	0.820843	0.411736	0.942339
ENSSSCG00000001825.4	712.413	0.00705506	0.170719	0.0413255	0.967036	0.997761
ENSSSCG00000001826.4	0.62954	0.3362	1.10633	0.303888	0.761213	NA
ENSSSCG00000001830.2	0	NA	NA	NA	NA	NA
ENSSSCG00000001832.4	5.67914	0.270278	0.536512	0.50377	0.614423	0.968456
ENSSSCG00000001834.4	502.119	0.0302491	0.15908	0.19015	0.849192	0.98965
ENSSSCG00000001835.4	537.693	0.363825	0.387269	0.939462	0.347494	0.929324
ENSSSCG00000001836.4	493.573	0.180017	0.318233	0.565676	0.571614	0.963077
ENSSSCG00000001837.4	136.651	0.133595	0.127586	1.0471	0.295053	0.91325
ENSSSCG00000001838.4	955.528	0.0507994	0.134871	0.376652	0.706432	0.980242
ENSSSCG00000001840.4	172.051	-0.100766	0.110957	-0.908152	0.363798	0.932182
ENSSSCG00000001841.4	29.0362	-0.234163	0.276909	-0.845631	0.397759	0.940674
ENSSSCG00000001844.4	229.301	0.504064	0.219431	2.29714	0.0216109	0.449221
ENSSSCG00000001846.4	1.06461	2.58198	0.991081	2.60522	0.00918166	NA
ENSSSCG00000001847.4	11.5703	-0.0723057	0.371357	-0.194707	0.845622	0.98965
ENSSSCG00000001848.4	1.74868	-0.66508	0.67143	-0.990543	0.321909	NA
ENSSSCG00000001849.4	81.2565	-0.160448	0.264602	-0.606377	0.544264	0.960566
ENSSSCG00000001850.4	189.882	-0.0988127	0.0984529	-1.00365	0.315545	0.920894
ENSSSCG00000001852.4	4754.63	0.0561804	0.150198	0.374041	0.708374	0.980242
ENSSSCG00000001858.4	337.68	-0.0323932	0.1067	-0.303592	0.761439	0.98695
ENSSSCG00000001862.4	1339.25	0.151448	0.135288	1.11944	0.262951	0.90275
ENSSSCG00000001863.4	136.198	-0.0539661	0.187024	-0.288552	0.772924	0.986963
ENSSSCG00000001865.4	206.031	0.117094	0.186008	0.629511	0.529014	0.957052
ENSSSCG00000001866.4	320.27	0.0189212	0.153385	0.123358	0.901824	0.993377
ENSSSCG00000001867.4	32.2298	-0.537703	0.223705	-2.40363	0.0162333	0.400454
ENSSSCG00000001868.4	4205.58	0.0499792	0.118039	0.423414	0.671993	0.976125
ENSSSCG00000001869.4	460.374	-0.0224617	0.095532	-0.235122	0.814114	0.988495
ENSSSCG00000001871.4	391.275	-0.0251567	0.0634567	-0.39644	0.691781	0.979234
ENSSSCG00000001872.4	82.4363	0.180591	0.23651	0.763565	0.445126	0.94582
ENSSSCG00000001873.4	122.782	0.0765949	0.124782	0.613831	0.539327	0.959273
ENSSSCG00000001875.4	129.21	0.0171006	0.0955906	0.178894	0.858021	0.990792
ENSSSCG00000001877.4	352.921	-0.0201652	0.0961312	-0.209767	0.833849	0.989118
ENSSSCG00000001878.4	243.732	0.15313	0.103222	1.48349	0.137943	0.824036
ENSSSCG00000001879.3	0.0445428	-0.27143	3.02619	-0.0896938	0.928531	NA
ENSSSCG00000001880.4	511.714	0.0610371	0.0964765	0.632663	0.526954	0.956505
ENSSSCG00000001881.4	115.49	0.0274244	0.129655	0.211518	0.832483	0.989118
ENSSSCG00000001882.4	46.8513	-0.0754185	0.195738	-0.385303	0.700013	0.980242
ENSSSCG00000001884.4	184.143	0.0952067	0.149612	0.636357	0.524544	0.955775
ENSSSCG00000001885.4	62.4526	-0.323215	0.190604	-1.69574	0.0899358	0.753862
ENSSSCG00000001887.4	48.8851	0.127147	0.169875	0.748474	0.454175	0.945977
ENSSSCG00000001888.3	4.39944	0.154938	0.494078	0.31359	0.753833	0.985716
ENSSSCG00000001892.4	407.485	-0.147313	0.151366	-0.973224	0.330442	0.924132
ENSSSCG00000001895.4	0.623268	-0.196631	1.03177	-0.190575	0.848858	NA
ENSSSCG00000001898.4	103.581	-0.124449	0.146864	-0.847375	0.396786	0.940674
ENSSSCG00000001899.4	0.334907	0.185517	1.60609	0.115508	0.908042	NA
ENSSSCG00000001900.4	79.0171	-0.371865	0.158312	-2.34894	0.018827	0.427945
ENSSSCG00000001901.4	36.6589	-3.02829	1.05005	-2.88395	0.00392726	0.212537
ENSSSCG00000001903.4	478.341	0.0482639	0.147197	0.327887	0.742997	0.985329
ENSSSCG00000001904.4	307.994	0.0901762	0.124445	0.724627	0.468681	0.947747
ENSSSCG00000001905.4	65.4749	0.224384	0.185968	1.20657	0.227597	0.8864
ENSSSCG00000001906.4	17.3158	-2.85225	0.809947	-3.52153	0.000429064	0.073209
ENSSSCG00000001907.4	318.185	-0.000325934	0.152895	-0.00213175	0.998299	0.999458
ENSSSCG00000001908.4	0.168791	-0.163329	2.8867	-0.0565798	0.95488	NA
ENSSSCG00000001909.4	0.678256	0.490026	1.1519	0.425407	0.67054	NA
ENSSSCG00000001910.5	205.365	0.0289214	0.1734	0.16679	0.867535	0.991643
ENSSSCG00000001912.4	81.6315	-0.170031	0.185264	-0.917775	0.358737	0.932007
ENSSSCG00000001913.4	48.79	0.0267728	0.217243	0.123239	0.901918	0.993377
ENSSSCG00000001914.4	76.1132	-0.087544	0.159618	-0.54846	0.583376	0.965161
ENSSSCG00000001915.4	0	NA	NA	NA	NA	NA
ENSSSCG00000001916.4	220.982	0.289611	0.216869	1.33542	0.181739	0.857337
ENSSSCG00000001917.4	120.905	-0.235928	0.186704	-1.26365	0.206357	0.874747
ENSSSCG00000001918.4	802.888	0.101578	0.0818955	1.24034	0.214849	0.878594
ENSSSCG00000001920.4	2.8191	-0.406522	0.610688	-0.665678	0.505617	NA
ENSSSCG00000001921.4	657.844	-0.0660961	0.189813	-0.348217	0.727677	0.983029
ENSSSCG00000001924.4	762.551	0.0709287	0.104304	0.680018	0.496493	0.952535
ENSSSCG00000001925.4	125.759	-0.287087	0.119781	-2.39676	0.0165408	0.40204
ENSSSCG00000001926.4	0.107441	-0.559966	3.02619	-0.18504	0.853198	NA
ENSSSCG00000001927.4	526.376	-0.0691755	0.133732	-0.517268	0.604969	0.96677
ENSSSCG00000001928.4	0.352618	-0.262864	1.46886	-0.178958	0.857971	NA
ENSSSCG00000001930.4	62553	0.12406	0.172984	0.71718	0.473263	0.949192
ENSSSCG00000001931.4	89.5702	0.318159	0.367733	0.86519	0.386935	0.937214
ENSSSCG00000001932.4	0.27447	-0.911332	2.16786	-0.420383	0.674205	NA
ENSSSCG00000001934.4	709.024	-0.109681	0.100529	-1.09103	0.275259	0.905541
ENSSSCG00000001938.3	2.33065	-0.659123	0.626334	-1.05235	0.292638	NA
ENSSSCG00000001939.3	0.169047	0.29112	2.84924	0.102175	0.918618	NA
ENSSSCG00000001942.4	7.01631	-0.34648	0.431295	-0.803349	0.421773	0.942743
ENSSSCG00000001944.3	0	NA	NA	NA	NA	NA
ENSSSCG00000001945.4	0.0264076	0.305641	3.02619	0.100999	0.919551	NA
ENSSSCG00000001946.4	120.197	0.0798167	0.219598	0.363466	0.716256	0.981489
ENSSSCG00000001947.4	150.855	0.0325363	0.154781	0.210209	0.833505	0.989118
ENSSSCG00000001949.4	0.0358587	-0.27143	3.02619	-0.0896938	0.928531	NA
ENSSSCG00000001950.4	1725.9	0.121103	0.0967864	1.25124	0.210848	0.877972
ENSSSCG00000001952.5	312.71	-0.163926	0.197248	-0.831065	0.405937	0.94112
ENSSSCG00000001955.4	289.545	0.0971362	0.160319	0.605895	0.544584	0.960617
ENSSSCG00000001958.4	189.432	0.163414	0.252701	0.646668	0.517847	0.955119
ENSSSCG00000001959.4	3379.75	0.0153239	0.122681	0.124909	0.900596	0.993377
ENSSSCG00000001960.4	150.083	0.0687037	0.142696	0.481471	0.630182	0.971594
ENSSSCG00000001963.4	342.151	-0.0757782	0.129711	-0.584206	0.559081	0.961728
ENSSSCG00000001964.4	6.13496	0.515954	0.582697	0.885457	0.37591	0.932357
ENSSSCG00000001966.4	718.87	0.24237	0.261516	0.926788	0.354037	0.930044
ENSSSCG00000001968.4	75.7986	0.243286	0.141954	1.71384	0.0865588	0.747015
ENSSSCG00000001970.4	213.462	-0.0114405	0.102015	-0.112146	0.910708	0.993377
ENSSSCG00000001971.4	5023.92	0.211855	0.129088	1.64116	0.100763	0.774082
ENSSSCG00000001972.4	432.346	0.355205	0.191084	1.8589	0.0630415	0.684315
ENSSSCG00000001973.4	232.729	0.0655671	0.113006	0.58021	0.561773	0.96173
ENSSSCG00000001974.4	103.776	0.0756627	0.183485	0.412366	0.680071	0.977009
ENSSSCG00000001975.4	107.107	-0.0515659	0.142165	-0.362718	0.716815	0.981489
ENSSSCG00000001977.4	75.1021	0.119062	0.162027	0.734833	0.462441	0.946923
ENSSSCG00000001978.4	6.26176	-0.485099	0.340385	-1.42515	0.154114	0.843435
ENSSSCG00000001979.4	0	NA	NA	NA	NA	NA
ENSSSCG00000001982.4	0.951664	-0.895177	1.02266	-0.875343	0.381388	NA
ENSSSCG00000001983.4	99.8601	0.0242979	0.172191	0.141111	0.887783	0.992818
ENSSSCG00000001984.4	171.384	-0.232549	0.11171	-2.08171	0.0373687	0.580739
ENSSSCG00000001985.4	2.16587	-0.592503	0.593006	-0.999151	0.317721	NA
ENSSSCG00000001986.4	70.7577	0.083459	0.129835	0.642808	0.520349	0.955119
ENSSSCG00000001987.5	44.6817	-0.205513	0.209964	-0.978801	0.327679	0.923798
ENSSSCG00000001988.4	77.6165	0.499891	0.153102	3.26508	0.00109434	0.111531
ENSSSCG00000001989.4	20.9933	-2.26122	0.8237	-2.7452	0.00604745	0.253574
ENSSSCG00000001990.4	144.189	-0.0139021	0.145242	-0.0957169	0.923745	0.993571
ENSSSCG00000001991.4	242.648	-0.0861107	0.173275	-0.496959	0.619218	0.969266
ENSSSCG00000001992.4	262.553	0.0482872	0.22246	0.21706	0.828162	0.989092
ENSSSCG00000001993.5	20.953	-0.442646	0.290321	-1.52468	0.127339	0.813128
ENSSSCG00000001994.4	413.527	-0.00997699	0.135539	-0.0736099	0.941321	0.994995
ENSSSCG00000002000.4	655.306	-0.0733162	0.110938	-0.660878	0.508691	0.954441
ENSSSCG00000002001.4	26.3446	-0.2502	0.231012	-1.08306	0.278783	0.908156
ENSSSCG00000002002.5	116.204	-0.1474	0.15414	-0.956272	0.338935	0.927754
ENSSSCG00000002003.4	535.994	0.128925	0.131786	0.978296	0.327928	0.923798
ENSSSCG00000002004.4	219.933	-0.117978	0.0989535	-1.19226	0.233159	0.889565
ENSSSCG00000002005.4	720.511	0.000369533	0.135214	0.00273295	0.997819	0.999458
ENSSSCG00000002006.4	337.037	-0.089201	0.140671	-0.634111	0.526008	0.956087
ENSSSCG00000002007.3	875.423	0.0424726	0.141655	0.299832	0.764306	0.986963
ENSSSCG00000002008.4	1319.01	0.0289286	0.107914	0.268069	0.788646	0.988349
ENSSSCG00000002009.4	83.4867	-2.18785	0.619488	-3.53171	0.000412878	0.0719462
ENSSSCG00000002010.3	0	NA	NA	NA	NA	NA
ENSSSCG00000002011.4	0	NA	NA	NA	NA	NA
ENSSSCG00000002012.4	3.39787	-0.537917	0.477695	-1.12607	0.260137	0.90242
ENSSSCG00000002013.4	390.134	0.0112376	0.15268	0.0736023	0.941327	0.994995
ENSSSCG00000002014.4	9.77674	-0.194954	0.313894	-0.621083	0.534545	0.957964
ENSSSCG00000002015.4	30.444	-0.311222	0.159166	-1.95533	0.0505441	0.639808
ENSSSCG00000002016.3	254.231	0.101902	0.0915258	1.11337	0.265549	0.903457
ENSSSCG00000002020.4	152.106	0.321827	0.123441	2.60713	0.00913038	0.311153
ENSSSCG00000002023.4	496.348	-0.00781387	0.125583	-0.0622208	0.950387	0.995009
ENSSSCG00000002025.4	48.5724	-0.216488	0.183336	-1.18083	0.23767	0.891298
ENSSSCG00000002026.5	20.6364	-0.32845	0.220573	-1.48907	0.136468	0.822003
ENSSSCG00000002028.4	5846.33	0.0241025	0.238407	0.101098	0.919472	0.993537
ENSSSCG00000002029.5	145432	-0.0210024	0.221432	-0.0948481	0.924435	0.993571
ENSSSCG00000002032.4	549.486	-0.00414284	0.21077	-0.0196557	0.984318	0.998674
ENSSSCG00000002033.5	0.698622	0.0864402	1.0382	0.0832596	0.933645	NA
ENSSSCG00000002034.4	959.064	-0.00197028	0.0645665	-0.0305155	0.975656	0.998625
ENSSSCG00000002035.4	79.7326	0.0108955	0.152077	0.0716445	0.942885	0.995004
ENSSSCG00000002036.4	858.298	0.0848481	0.139039	0.610246	0.541699	0.959273
ENSSSCG00000002037.4	6.17684	-0.245186	0.380503	-0.644374	0.519333	0.955119
ENSSSCG00000002038.3	0	NA	NA	NA	NA	NA
ENSSSCG00000002039.4	311.918	-0.261649	0.176576	-1.48179	0.138395	0.825409
ENSSSCG00000002040.4	262.126	0.158689	0.104138	1.52383	0.127551	0.813128
ENSSSCG00000002041.4	294.591	0.0778651	0.100726	0.773035	0.439501	0.945106
ENSSSCG00000002042.4	937.698	-0.00172112	0.133865	-0.0128571	0.989742	0.998674
ENSSSCG00000002045.2	0.195746	-1.05491	2.74241	-0.384664	0.700486	NA
ENSSSCG00000002050.4	265.368	-0.257536	0.170099	-1.51404	0.130015	0.815019
ENSSSCG00000002051.4	810.287	0.286929	0.227736	1.25992	0.207698	0.875771
ENSSSCG00000002052.4	3.81239	0.616959	0.538246	1.14624	0.251696	0.898314
ENSSSCG00000002062.3	0.0286384	-0.271429	3.02619	-0.0896934	0.928531	NA
ENSSSCG00000002071.3	0.0862819	-0.27143	3.02619	-0.0896938	0.928531	NA
ENSSSCG00000002077.4	0.469262	-1.51911	1.26699	-1.19899	0.230531	NA
ENSSSCG00000002078.4	0.0286384	-0.271429	3.02619	-0.0896934	0.928531	NA
ENSSSCG00000002081.4	0.548094	-0.687409	1.42699	-0.481718	0.630006	NA
ENSSSCG00000002084.4	0	NA	NA	NA	NA	NA
ENSSSCG00000002097.3	0.15052	-0.732038	2.4971	-0.293155	0.769404	NA
ENSSSCG00000002099.4	0.380927	-0.0943319	1.5945	-0.0591609	0.952824	NA
ENSSSCG00000002105.3	0	NA	NA	NA	NA	NA
ENSSSCG00000002106.4	0	NA	NA	NA	NA	NA
ENSSSCG00000002127.4	1133.5	-0.0602621	0.064398	-0.935776	0.349388	0.929417
ENSSSCG00000002129.4	2.29007	-0.600663	0.570456	-1.05295	0.292363	NA
ENSSSCG00000002130.3	0	NA	NA	NA	NA	NA
ENSSSCG00000002131.4	0	NA	NA	NA	NA	NA
ENSSSCG00000002134.3	1.37084	0.740954	0.842983	0.878967	0.379419	NA
ENSSSCG00000002135.4	45.9866	-0.104765	0.178897	-0.585619	0.558132	0.961645
ENSSSCG00000002138.4	156.195	0.0332182	0.144863	0.229308	0.81863	0.98868
ENSSSCG00000002140.4	597.907	-0.109292	0.398034	-0.27458	0.783639	0.987567
ENSSSCG00000002142.4	763.641	0.0637501	0.145204	0.439039	0.660634	0.973772
ENSSSCG00000002143.4	141.245	0.0358846	0.151532	0.236812	0.812803	0.988495
ENSSSCG00000002144.3	104.812	0.12575	0.16486	0.76277	0.445601	0.94582
ENSSSCG00000002145.4	91.2543	-0.101244	0.133203	-0.760074	0.44721	0.945863
ENSSSCG00000002148.4	0	NA	NA	NA	NA	NA
ENSSSCG00000002170.3	0.307664	0.640728	2.12951	0.30088	0.763506	NA
ENSSSCG00000002175.4	0.0761908	0.305641	3.02619	0.100999	0.919551	NA
ENSSSCG00000002187.4	1.27998	0.0735194	0.824777	0.0891386	0.928972	NA
ENSSSCG00000002188.3	0.210844	-0.593208	2.29109	-0.25892	0.795697	NA
ENSSSCG00000002190.4	0	NA	NA	NA	NA	NA
ENSSSCG00000002191.4	0.0963447	0.0211343	3.02619	0.00698379	0.994428	NA
ENSSSCG00000002202.4	0.144277	0.309399	2.99103	0.103442	0.917612	NA
ENSSSCG00000002235.4	19.0747	-0.345544	0.244801	-1.41153	0.158089	0.845687
ENSSSCG00000002241.4	1.50565	-0.561328	0.729475	-0.769495	0.441599	NA
ENSSSCG00000002243.4	374.084	-0.0166447	0.0847424	-0.196415	0.844285	0.989337
ENSSSCG00000002245.4	263.875	0.309137	0.151089	2.04605	0.0407514	0.600291
ENSSSCG00000002251.4	0	NA	NA	NA	NA	NA
ENSSSCG00000002252.5	328.659	0.208425	0.1769	1.17821	0.238713	0.891298
ENSSSCG00000002254.4	71.5637	0.0100104	0.151653	0.0660084	0.947371	0.995009
ENSSSCG00000002257.4	15.3226	0.0383656	0.27189	0.141107	0.887785	0.992818
ENSSSCG00000002258.3	24.7473	-0.0586754	0.322758	-0.181794	0.855744	0.99033
ENSSSCG00000002259.4	1077.57	0.0543207	0.116118	0.467807	0.639923	0.972586
ENSSSCG00000002260.4	57.5665	0.192835	0.155096	1.24333	0.213746	0.878594
ENSSSCG00000002262.4	1.47158	1.14224	0.80427	1.42022	0.155544	NA
ENSSSCG00000002263.4	86.7397	-0.014146	0.189771	-0.0745424	0.940579	0.994995
ENSSSCG00000002265.4	97.9716	0.198815	0.213351	0.931869	0.351404	0.930044
ENSSSCG00000002266.4	1192.26	0.196299	0.103897	1.88936	0.0588439	0.671375
ENSSSCG00000002267.4	194.873	0.0648109	0.195847	0.330926	0.740701	0.985143
ENSSSCG00000002268.3	45.4804	0.0452315	0.220315	0.205304	0.837335	0.989337
ENSSSCG00000002269.4	1016.25	-0.089794	0.167785	-0.535174	0.59253	0.965769
ENSSSCG00000002270.4	0.0871288	0.312375	3.02595	0.103232	0.917779	NA
ENSSSCG00000002274.2	130.289	-0.610226	0.260858	-2.3393	0.0193199	0.42939
ENSSSCG00000002275.4	26.7598	-0.026706	0.255399	-0.104566	0.91672	0.993377
ENSSSCG00000002276.4	182.027	-0.177989	0.1457	-1.22161	0.221855	0.884206
ENSSSCG00000002277.4	2576.04	-0.08033	0.177928	-0.451474	0.651648	0.973718
ENSSSCG00000002279.4	9.48221	-0.179537	0.305551	-0.587583	0.556812	0.961645
ENSSSCG00000002280.3	16.3084	-0.0403504	0.375266	-0.107525	0.914373	0.993377
ENSSSCG00000002281.4	1320.42	-0.148933	0.206059	-0.722771	0.469821	0.947747
ENSSSCG00000002283.4	206.95	-0.0190993	0.155035	-0.123194	0.901954	0.993377
ENSSSCG00000002284.4	0.138981	0.281693	3.01941	0.0932942	0.92567	NA
ENSSSCG00000002285.4	522.532	0.126522	0.0850719	1.48724	0.136952	0.822644
ENSSSCG00000002286.4	2.35016	-0.469846	0.567414	-0.828047	0.407644	NA
ENSSSCG00000002287.4	183.444	0.120832	0.160743	0.751707	0.452227	0.945977
ENSSSCG00000002290.4	9.81711	-0.104576	0.357188	-0.292776	0.769694	0.986963
ENSSSCG00000002292.4	24.203	0.126364	0.185694	0.680494	0.496192	0.952535
ENSSSCG00000002294.5	86.1702	-0.0683911	0.288665	-0.236922	0.812717	0.988495
ENSSSCG00000002295.4	457.804	0.106855	0.10093	1.05871	0.289731	0.912291
ENSSSCG00000002296.4	144.634	-0.525595	0.243529	-2.15824	0.0309089	0.535036
ENSSSCG00000002297.4	2.91208	0.417019	0.609204	0.684531	0.49364	NA
ENSSSCG00000002298.4	341.999	-0.0722092	0.149738	-0.482238	0.629637	0.971593
ENSSSCG00000002305.4	79.2205	-0.00700834	0.126341	-0.0554714	0.955763	0.995806
ENSSSCG00000002306.4	84.7202	0.00473755	0.193666	0.0244625	0.980484	0.998674
ENSSSCG00000002307.4	394.548	0.0548487	0.104393	0.525407	0.5993	0.966185
ENSSSCG00000002309.4	2.55332	-0.015312	0.571171	-0.0268081	0.978613	NA
ENSSSCG00000002310.2	0	NA	NA	NA	NA	NA
ENSSSCG00000002311.4	137.396	-0.0113279	0.143056	-0.0791853	0.936885	0.994995
ENSSSCG00000002313.4	194.521	-0.076272	0.220286	-0.346241	0.729162	0.983333
ENSSSCG00000002314.4	80.7285	0.0506057	0.154337	0.32789	0.742995	0.985329
ENSSSCG00000002315.4	544.327	0.2935	0.156926	1.87031	0.0614407	0.678379
ENSSSCG00000002316.4	26.4708	0.255303	0.247105	1.03318	0.301521	0.916863
ENSSSCG00000002321.4	0.0591295	0.0163712	3.02619	0.00540985	0.995684	NA
ENSSSCG00000002322.4	0.466462	1.49622	1.55902	0.959718	0.337197	NA
ENSSSCG00000002329.4	4.6363	-0.451261	0.428705	-1.05261	0.292518	0.91325
ENSSSCG00000002330.4	1409.11	0.00190202	0.104645	0.018176	0.985498	0.998674
ENSSSCG00000002332.4	99.1586	-0.098202	0.124129	-0.791126	0.42887	0.943171
ENSSSCG00000002333.4	240.063	0.143752	0.131922	1.08968	0.275854	0.905541
ENSSSCG00000002337.4	282.254	0.0297552	0.123102	0.241712	0.809003	0.988495
ENSSSCG00000002340.5	438.337	-0.0368879	0.101393	-0.363811	0.715999	0.981489
ENSSSCG00000002341.4	119.958	-0.0475213	0.175382	-0.270959	0.786423	0.988349
ENSSSCG00000002344.4	43.9107	-0.0114849	0.161997	-0.0708954	0.943481	0.995009
ENSSSCG00000002348.4	55.3982	0.0804227	0.255223	0.315107	0.75268	0.985571
ENSSSCG00000002349.4	467.835	-0.399824	0.239302	-1.67079	0.0947625	0.761634
ENSSSCG00000002350.4	322.851	-0.233584	0.114754	-2.03552	0.0417983	0.6047
ENSSSCG00000002351.4	271.114	-0.0484886	0.20756	-0.233613	0.815285	0.988495
ENSSSCG00000002352.4	342.858	0.0854385	0.091177	0.937062	0.348727	0.929417
ENSSSCG00000002353.4	52.6927	0.0231981	0.159705	0.145256	0.884509	0.992818
ENSSSCG00000002354.4	385.376	0.0441073	0.121178	0.363987	0.715867	0.981489
ENSSSCG00000002355.4	208.006	-0.16181	0.169033	-0.957266	0.338433	0.927401
ENSSSCG00000002356.4	12.7491	-0.34241	0.325032	-1.05347	0.292127	0.91325
ENSSSCG00000002357.4	642.109	-0.0494896	0.185668	-0.266549	0.789817	0.988349
ENSSSCG00000002361.3	0	NA	NA	NA	NA	NA
ENSSSCG00000002363.3	0	NA	NA	NA	NA	NA
ENSSSCG00000002366.4	1050.5	0.117848	0.206911	0.569559	0.568977	0.962607
ENSSSCG00000002367.4	39.2362	0.181125	0.183363	0.987796	0.323253	0.921562
ENSSSCG00000002368.4	76.8614	-0.0869284	0.191473	-0.453999	0.64983	0.973718
ENSSSCG00000002370.4	273.402	-0.0641957	0.14856	-0.43212	0.665654	0.975333
ENSSSCG00000002372.4	265.863	0.0538245	0.0896567	0.60034	0.54828	0.961645
ENSSSCG00000002373.3	1.04039	-1.23825	0.911631	-1.35828	0.174375	NA
ENSSSCG00000002374.4	1235.28	0.121561	0.149686	0.81211	0.416728	0.94244
ENSSSCG00000002375.4	406.682	0.101384	0.141696	0.715503	0.474298	0.94956
ENSSSCG00000002377.4	538.107	0.0320097	0.126427	0.253187	0.800124	0.988349
ENSSSCG00000002378.4	201.644	0.0155083	0.174566	0.0888392	0.92921	0.993998
ENSSSCG00000002379.3	40.4885	-0.0493273	0.167008	-0.295358	0.767721	0.986963
ENSSSCG00000002380.4	2.25933	-0.402927	0.648322	-0.621491	0.534276	NA
ENSSSCG00000002381.4	2562.76	0.128933	0.0766377	1.68237	0.0924967	0.75651
ENSSSCG00000002383.4	1099.64	0.147087	0.509914	0.288454	0.772999	0.986963
ENSSSCG00000002385.5	123.757	-0.129405	0.155784	-0.83067	0.40616	0.94112
ENSSSCG00000002386.4	57.9154	0.0355039	0.215896	0.164449	0.869378	0.991667
ENSSSCG00000002387.4	398.994	0.10203	0.0711782	1.43345	0.15173	0.841261
ENSSSCG00000002388.4	50.0005	-0.11119	0.295997	-0.375647	0.707179	0.980242
ENSSSCG00000002389.4	215.374	-0.0445547	0.190538	-0.233836	0.815112	0.988495
ENSSSCG00000002390.4	149.168	-0.13705	0.171746	-0.797983	0.42488	0.942743
ENSSSCG00000002391.4	0	NA	NA	NA	NA	NA
ENSSSCG00000002392.3	63.4094	-0.201011	0.168861	-1.19039	0.233892	0.889565
ENSSSCG00000002396.5	377.761	-0.129969	0.161175	-0.806383	0.420022	0.94274
ENSSSCG00000002397.4	92.7346	0.00921033	0.163716	0.0562581	0.955136	0.995806
ENSSSCG00000002398.4	0.105091	-0.243566	3.02492	-0.0805197	0.935824	NA
ENSSSCG00000002399.4	0.0713746	-0.271429	3.02619	-0.0896934	0.928531	NA
ENSSSCG00000002400.3	0.40764	1.23992	1.53121	0.809767	0.418074	NA
ENSSSCG00000002403.4	319.062	0.0586211	0.131668	0.445219	0.656161	0.973772
ENSSSCG00000002404.4	212.042	0.133567	0.155781	0.857403	0.391222	0.937388
ENSSSCG00000002405.4	0.0963596	-0.270591	3.02616	-0.0894175	0.92875	NA
ENSSSCG00000002406.4	1792.78	0.331641	0.173792	1.90826	0.0563573	0.661473
ENSSSCG00000002408.4	66.2057	0.185594	0.207997	0.892293	0.372236	0.932182
ENSSSCG00000002410.4	51.8035	0.0938607	0.189924	0.494203	0.621163	0.969266
ENSSSCG00000002411.4	289.762	0.176905	0.162025	1.09184	0.274903	0.905541
ENSSSCG00000002412.4	377.903	0.00917336	0.136058	0.0674223	0.946246	0.995009
ENSSSCG00000002414.4	680.839	0.123626	0.13877	0.890868	0.373	0.932182
ENSSSCG00000002423.3	0.102163	0.0161416	3.02619	0.00533399	0.995744	NA
ENSSSCG00000002424.4	41.3115	-0.0730834	0.143721	-0.508509	0.611096	0.967291
ENSSSCG00000002425.4	800.292	-0.100568	0.109383	-0.919409	0.357882	0.931528
ENSSSCG00000002426.4	445.5	0.041611	0.109964	0.378407	0.705128	0.980242
ENSSSCG00000002427.4	18.1954	0.0610173	0.243701	0.250378	0.802295	0.988349
ENSSSCG00000002428.4	7.24364	-0.595113	0.332536	-1.78962	0.0735153	0.71214
ENSSSCG00000002429.4	942.581	-0.0806893	0.107422	-0.751144	0.452566	0.945977
ENSSSCG00000002430.4	37.3219	0.423962	0.281595	1.50557	0.132177	0.816389
ENSSSCG00000002431.4	27.8606	-0.0387145	0.188294	-0.205607	0.837098	0.989337
ENSSSCG00000002432.4	13.5567	0.846052	0.382282	2.21316	0.0268865	0.501596
ENSSSCG00000002433.4	1357.12	0.16103	0.150335	1.07114	0.284106	0.910469
ENSSSCG00000002434.4	163.742	-0.108759	0.111961	-0.971405	0.331347	0.924241
ENSSSCG00000002436.4	212.716	-0.0798492	0.137241	-0.581816	0.560691	0.96173
ENSSSCG00000002438.4	0.178692	-0.89092	2.81096	-0.316945	0.751286	NA
ENSSSCG00000002440.4	157.116	0.012339	0.157292	0.0784466	0.937473	0.994995
ENSSSCG00000002441.4	552.459	0.131891	0.142183	0.927619	0.353605	0.930044
ENSSSCG00000002442.5	10.2753	0.314598	0.372936	0.843572	0.398909	0.940674
ENSSSCG00000002443.4	14.0647	0.323227	0.436251	0.740919	0.458742	0.945977
ENSSSCG00000002444.4	291.95	0.0945076	0.166531	0.567508	0.570369	0.962727
ENSSSCG00000002445.4	452.763	0.352023	0.238191	1.4779	0.139434	0.826115
ENSSSCG00000002446.4	115.398	-0.0941478	0.138692	-0.678828	0.497247	0.952535
ENSSSCG00000002447.4	550.942	0.201038	0.155804	1.29033	0.196938	0.870201
ENSSSCG00000002449.4	491.02	0.0959922	0.094084	1.02028	0.307595	0.918921
ENSSSCG00000002450.4	8.80599	-0.190929	0.408213	-0.46772	0.639985	0.972586
ENSSSCG00000002451.4	47.4773	-0.1383	0.205067	-0.674413	0.500049	0.952535
ENSSSCG00000002452.4	1213.58	-0.161962	0.164646	-0.983694	0.325266	0.922199
ENSSSCG00000002455.4	198.86	-0.0526854	0.119842	-0.439624	0.660209	0.973772
ENSSSCG00000002456.4	3.30949	0.619951	0.619611	1.00055	0.317045	0.921512
ENSSSCG00000002457.4	95.9386	0.0198371	0.161342	0.122951	0.902146	0.993377
ENSSSCG00000002458.4	81.3717	0.403857	0.140012	2.88444	0.00392115	0.212537
ENSSSCG00000002459.4	89.7195	0.207857	0.122011	1.7036	0.0884557	0.74995
ENSSSCG00000002460.4	162.651	-0.108933	0.106623	-1.02166	0.306943	0.918921
ENSSSCG00000002461.4	561.484	0.108585	0.101286	1.07206	0.283691	0.910469
ENSSSCG00000002462.4	0	NA	NA	NA	NA	NA
ENSSSCG00000002464.4	11.9174	-0.392656	0.329258	-1.19255	0.233047	0.889565
ENSSSCG00000002467.4	6783.56	-0.0531435	0.249229	-0.213232	0.831146	0.989118
ENSSSCG00000002469.4	19.1181	0.146218	0.223603	0.653917	0.513165	0.955119
ENSSSCG00000002470.4	548.12	0.174922	0.128103	1.36547	0.172105	0.855564
ENSSSCG00000002474.4	1.52465	0.026191	0.862008	0.0303838	0.975761	NA
ENSSSCG00000002475.4	5.39232	-2.54141	1.04454	-2.43304	0.0149725	0.385008
ENSSSCG00000002476.4	147.405	-3.25482	0.987125	-3.29727	0.000976296	0.105209
ENSSSCG00000002478.3	0	NA	NA	NA	NA	NA
ENSSSCG00000002479.4	33.7274	-4.19442	0.989018	-4.24099	2.22535e-05	0.0243008
ENSSSCG00000002481.4	142.795	-3.023	0.90325	-3.34681	0.000817478	0.0973696
ENSSSCG00000002483.4	418.951	-3.47379	0.946672	-3.66947	0.00024305	0.0560726
ENSSSCG00000002486.4	1225.42	-3.77335	0.906223	-4.16383	3.12956e-05	0.0269801
ENSSSCG00000002490.3	0.422527	-1.69643	1.36695	-1.24103	0.214595	NA
ENSSSCG00000002494.4	14.7262	-0.0987099	0.308373	-0.320099	0.748893	0.985571
ENSSSCG00000002495.3	279.008	0.13267	0.132489	1.00137	0.316649	0.921359
ENSSSCG00000002496.4	368.973	0.248807	0.160932	1.54604	0.122096	0.805453
ENSSSCG00000002497.3	0	NA	NA	NA	NA	NA
ENSSSCG00000002498.4	0	NA	NA	NA	NA	NA
ENSSSCG00000002501.2	0.668263	-0.226932	1.16824	-0.194251	0.84598	NA
ENSSSCG00000002502.4	622.243	-0.0752846	0.0901876	-0.834756	0.403855	0.940886
ENSSSCG00000002504.4	1.35552	-1.36234	1.04399	-1.30494	0.191914	NA
ENSSSCG00000002505.4	766.457	0.22732	0.128489	1.76918	0.0768637	0.724495
ENSSSCG00000002506.4	40.1737	0.41124	0.195727	2.10109	0.0356327	0.567483
ENSSSCG00000002507.4	1.24127	-0.390113	0.82868	-0.470765	0.637809	NA
ENSSSCG00000002508.4	896.251	-0.0901893	0.122319	-0.737328	0.460923	0.946706
ENSSSCG00000002509.4	80.8626	-0.0851009	0.143658	-0.592385	0.553593	0.961645
ENSSSCG00000002510.4	0.223828	-1.51717	2.67529	-0.567104	0.570643	NA
ENSSSCG00000002512.4	1.49374	-0.490117	1.05706	-0.463661	0.642891	NA
ENSSSCG00000002515.4	30.9093	-1.81663	0.72399	-2.5092	0.0121006	0.354301
ENSSSCG00000002516.4	241.509	0.0895135	0.12727	0.703333	0.481848	0.949969
ENSSSCG00000002517.4	37.2955	0.212617	0.161877	1.31345	0.189033	0.864664
ENSSSCG00000002520.4	46.2599	0.117838	0.206788	0.569847	0.568781	0.962562
ENSSSCG00000002523.4	361.66	-0.0897098	0.100004	-0.897058	0.369688	0.932182
ENSSSCG00000002524.4	0	NA	NA	NA	NA	NA
ENSSSCG00000002525.5	79.1523	0.0203551	0.224843	0.0905301	0.927866	0.993927
ENSSSCG00000002526.4	144.019	0.0228848	0.0975966	0.234483	0.81461	0.988495
ENSSSCG00000002528.4	202.994	-0.0646496	0.14667	-0.440784	0.65937	0.973772
ENSSSCG00000002529.4	79.6043	0.00101795	0.14285	0.00712603	0.994314	0.998812
ENSSSCG00000002530.4	236.235	-0.0230769	0.151953	-0.151868	0.879291	0.992694
ENSSSCG00000002531.4	11.3643	-0.0964409	0.273504	-0.352612	0.724379	0.981986
ENSSSCG00000002532.4	184.827	0.0801688	0.130742	0.613185	0.539754	0.959273
ENSSSCG00000002533.4	117.288	0.327317	0.110943	2.95032	0.0031745	0.187044
ENSSSCG00000002535.4	18234.5	0.387188	0.222023	1.74391	0.0811754	0.735021
ENSSSCG00000002536.3	1.26062	-0.977184	0.802927	-1.21703	0.223594	NA
ENSSSCG00000002540.4	658.774	0.0413942	0.0649362	0.63746	0.523825	0.955684
ENSSSCG00000002544.4	88.7099	0.178461	0.163106	1.09414	0.273894	0.905541
ENSSSCG00000002546.4	27.5486	-0.463706	0.190731	-2.4312	0.015049	0.385612
ENSSSCG00000002547.4	1342.27	0.0312663	0.0523847	0.596861	0.5506	0.961645
ENSSSCG00000002552.4	1.72066	-1.91906	0.886753	-2.16414	0.0304538	NA
ENSSSCG00000002554.4	28.1159	0.0489694	0.235033	0.208351	0.834955	0.989263
ENSSSCG00000002555.5	120.027	0.0785596	0.155095	0.506525	0.612488	0.967781
ENSSSCG00000002557.4	56.8564	-0.160836	0.204833	-0.785204	0.432334	0.944397
ENSSSCG00000002558.4	27.8448	0.092821	0.187356	0.495427	0.620299	0.969266
ENSSSCG00000002559.3	18.1631	-0.475325	0.207343	-2.29246	0.021879	0.451001
ENSSSCG00000002573.4	16.5084	0.0513637	0.274549	0.187084	0.851595	0.989659
ENSSSCG00000002585.3	0	NA	NA	NA	NA	NA
ENSSSCG00000002589.3	0	NA	NA	NA	NA	NA
ENSSSCG00000002594.4	0	NA	NA	NA	NA	NA
ENSSSCG00000002600.4	0	NA	NA	NA	NA	NA
ENSSSCG00000002601.4	0	NA	NA	NA	NA	NA
ENSSSCG00000002608.4	0.0286602	0.305642	3.02619	0.100999	0.919551	NA
ENSSSCG00000002610.4	0.0644711	-0.559966	3.02619	-0.18504	0.853198	NA
ENSSSCG00000002613.3	0.0304645	-0.27143	3.02619	-0.0896938	0.928531	NA
ENSSSCG00000002620.4	32.2817	0.0308755	0.176098	0.175331	0.860819	0.990792
ENSSSCG00000002622.4	26.88	-0.157875	0.215747	-0.731759	0.464316	0.946923
ENSSSCG00000002623.4	288.421	-1.78826	0.754449	-2.37028	0.0177746	0.417163
ENSSSCG00000002627.4	59.2006	-0.266528	0.227142	-1.1734	0.240637	0.892494
ENSSSCG00000002628.4	127.628	-0.0759083	0.106934	-0.709862	0.477789	0.94956
ENSSSCG00000002629.4	447.823	-0.136995	0.109223	-1.25427	0.209744	0.877972
ENSSSCG00000002632.4	17.9049	0.500059	0.277214	1.80387	0.0712514	0.706048
ENSSSCG00000002633.4	112.624	-0.0991328	0.135564	-0.731261	0.46462	0.946995
ENSSSCG00000002635.4	8.85571	-0.137568	0.273289	-0.503379	0.614698	0.968456
ENSSSCG00000002637.4	3.85639	-0.312158	0.498288	-0.62646	0.531013	0.957789
ENSSSCG00000002639.4	0.479947	0.0819948	1.70061	0.048215	0.961545	NA
ENSSSCG00000002640.4	449.651	-0.142264	0.13847	-1.0274	0.30423	0.917563
ENSSSCG00000002642.4	273.958	-0.114553	0.157115	-0.729102	0.46594	0.947379
ENSSSCG00000002645.4	71.8398	-0.336165	0.160894	-2.08935	0.0366759	0.574007
ENSSSCG00000002646.4	400.373	0.0471263	0.119869	0.393147	0.694211	0.980029
ENSSSCG00000002648.4	31.8641	0.0573876	0.237885	0.241241	0.809368	0.988495
ENSSSCG00000002650.4	53.1599	0.029388	0.14194	0.207045	0.835975	0.989337
ENSSSCG00000002651.4	3.99871	-0.675187	0.456114	-1.4803	0.138793	0.825409
ENSSSCG00000002652.4	208.74	-0.107314	0.134133	-0.800053	0.42368	0.942743
ENSSSCG00000002653.4	5.54246	-1.19712	0.391024	-3.06149	0.00220241	0.159626
ENSSSCG00000002654.4	2195.55	0.179106	0.245271	0.730234	0.465247	0.947005
ENSSSCG00000002655.4	1942.37	-0.13085	0.136369	-0.959529	0.337292	0.927309
ENSSSCG00000002656.4	129.626	-0.0351613	0.116201	-0.30259	0.762202	0.98695
ENSSSCG00000002657.3	2.95023	0.52449	0.565421	0.92761	0.35361	NA
ENSSSCG00000002658.3	0.142293	-0.526561	2.53318	-0.207866	0.835334	NA
ENSSSCG00000002660.4	59.8549	-0.0612301	0.219353	-0.279139	0.780138	0.987474
ENSSSCG00000002664.4	237.157	0.0207414	0.115632	0.179374	0.857644	0.990792
ENSSSCG00000002666.4	550.632	-0.00152587	0.109492	-0.0139359	0.988881	0.998674
ENSSSCG00000002667.4	198.321	0.041292	0.137328	0.300683	0.763657	0.986963
ENSSSCG00000002668.4	1.40168	-0.395238	0.78222	-0.505278	0.613364	NA
ENSSSCG00000002669.5	215.745	0.26639	0.233324	1.14172	0.25357	0.901662
ENSSSCG00000002670.4	352.138	0.0228571	0.122019	0.187324	0.851407	0.989659
ENSSSCG00000002671.4	2.17733	-0.221793	0.58176	-0.381245	0.703021	NA
ENSSSCG00000002672.4	26.3373	-0.299125	0.216579	-1.38113	0.167238	0.852995
ENSSSCG00000002675.3	2.43085	0.133687	0.620261	0.215533	0.829352	NA
ENSSSCG00000002680.4	35.3194	-0.179964	0.162569	-1.107	0.268293	0.904902
ENSSSCG00000002681.4	165.794	-0.0785192	0.152141	-0.516093	0.605789	0.96677
ENSSSCG00000002682.4	857.223	-0.0863123	0.105593	-0.817406	0.413697	0.94244
ENSSSCG00000002684.4	1147.27	0.0212037	0.100074	0.21188	0.832201	0.989118
ENSSSCG00000002688.4	80.8768	-0.429059	0.139231	-3.08165	0.00205859	0.153971
ENSSSCG00000002689.4	45.3047	0.145378	0.181404	0.801403	0.422898	0.942743
ENSSSCG00000002690.4	85.1218	-0.0464782	0.128917	-0.360529	0.718452	0.981489
ENSSSCG00000002696.4	9.70219	0.738131	0.337693	2.18581	0.0288298	0.515618
ENSSSCG00000002697.4	187.142	0.0195037	0.159074	0.122607	0.902418	0.993377
ENSSSCG00000002700.4	0.889922	1.50523	1.04705	1.43759	0.150551	NA
ENSSSCG00000002701.4	110.8	-0.254588	0.10482	-2.42882	0.0151482	0.387093
ENSSSCG00000002703.4	461.435	0.132708	0.113312	1.17117	0.241529	0.893026
ENSSSCG00000002704.4	5749.28	0.0785983	0.0994976	0.789952	0.429556	0.943361
ENSSSCG00000002706.4	38.0832	-0.0488514	0.186171	-0.262401	0.793012	0.988349
ENSSSCG00000002707.4	1012.83	0.0251347	0.07816	0.321581	0.74777	0.985571
ENSSSCG00000002708.4	23.3863	-0.104075	0.243374	-0.427632	0.668919	0.975333
ENSSSCG00000002709.3	4.28307	-0.472412	0.406357	-1.16255	0.24501	0.89554
ENSSSCG00000002712.4	364.868	-0.36624	0.170746	-2.14493	0.0319583	0.542915
ENSSSCG00000002714.4	210.244	0.0494803	0.11322	0.437026	0.662092	0.9744
ENSSSCG00000002715.4	73.0377	-0.503726	0.153219	-3.28763	0.00101036	0.107465
ENSSSCG00000002716.4	52.7289	0.219565	0.165395	1.32752	0.184337	0.859017
ENSSSCG00000002718.4	0.438466	-0.177076	1.30439	-0.135753	0.892016	NA
ENSSSCG00000002719.3	9.30179	0.338932	0.361745	0.936936	0.348792	0.929417
ENSSSCG00000002720.5	5.27115	0.360748	0.429674	0.839586	0.40114	0.940674
ENSSSCG00000002722.4	1125	0.0734387	0.0971367	0.756034	0.449629	0.945977
ENSSSCG00000002723.4	2028.16	0.207068	0.141089	1.46765	0.1422	0.831868
ENSSSCG00000002724.4	809.998	0.13925	0.124605	1.11752	0.263771	0.90275
ENSSSCG00000002729.4	282.994	-0.091069	0.149625	-0.608647	0.542759	0.959748
ENSSSCG00000002730.4	0	NA	NA	NA	NA	NA
ENSSSCG00000002734.4	2.53274	-2.78031	1.0022	-2.77422	0.00553344	NA
ENSSSCG00000002736.4	127.422	-3.22731	1.08962	-2.96186	0.00305783	0.184542
ENSSSCG00000002737.4	11.7707	0.175846	0.450247	0.390554	0.696127	0.980242
ENSSSCG00000002738.4	26.7947	-0.157037	0.229626	-0.683884	0.494049	0.952347
ENSSSCG00000002739.4	57.3051	-0.0885957	0.153129	-0.578568	0.562881	0.96173
ENSSSCG00000002740.4	750.886	0.0138194	0.0894863	0.15443	0.87727	0.992413
ENSSSCG00000002741.4	109.04	-0.066292	0.141534	-0.468383	0.639511	0.972586
ENSSSCG00000002743.4	915.389	-0.0734145	0.0907866	-0.808649	0.418717	0.94274
ENSSSCG00000002746.4	81.4703	0.267472	0.153714	1.74006	0.0818488	0.73707
ENSSSCG00000002747.4	0.312405	0.134007	1.64177	0.0816234	0.934946	NA
ENSSSCG00000002748.4	186.674	-0.00757641	0.10081	-0.0751553	0.940091	0.994995
ENSSSCG00000002749.4	6188.93	-3.32503	0.822153	-4.04429	5.24811e-05	0.0311735
ENSSSCG00000002752.4	274.375	-0.105718	0.165085	-0.640385	0.521923	0.955326
ENSSSCG00000002753.4	189.53	0.118868	0.131174	0.906185	0.364838	0.932182
ENSSSCG00000002754.4	294.735	-0.105212	0.28122	-0.374127	0.70831	0.980242
ENSSSCG00000002755.5	402.154	0.0667743	0.110093	0.606525	0.544166	0.960501
ENSSSCG00000002759.4	359.373	0.0235098	0.0995012	0.236276	0.813218	0.988495
ENSSSCG00000002761.4	2.06865	0.502016	0.703393	0.713706	0.475409	NA
ENSSSCG00000002762.4	206.373	0.0355686	0.0954674	0.372574	0.709466	0.980242
ENSSSCG00000002763.4	719.955	0.0665264	0.102733	0.647566	0.517266	0.955119
ENSSSCG00000002764.4	11.4492	-0.760545	0.308032	-2.46905	0.0135474	0.369784
ENSSSCG00000002767.4	7.13009	-0.020585	0.381991	-0.0538886	0.957024	0.995807
ENSSSCG00000002768.4	4.52696	0.215129	0.486796	0.441929	0.658541	0.973772
ENSSSCG00000002769.3	651.717	0.0728054	0.131168	0.555055	0.578857	0.964782
ENSSSCG00000002771.4	537.224	-0.0460546	0.126303	-0.364635	0.715384	0.981489
ENSSSCG00000002774.4	181.214	0.0935139	0.18744	0.4989	0.61785	0.969266
ENSSSCG00000002775.3	0.110881	0.604337	3.02567	0.199736	0.841687	NA
ENSSSCG00000002776.4	649.114	-0.000421202	0.181435	-0.0023215	0.998148	0.999458
ENSSSCG00000002777.3	10.9269	-0.238036	0.376105	-0.632896	0.526801	0.956505
ENSSSCG00000002778.4	7.91139	0.182157	0.335148	0.543513	0.586777	0.965769
ENSSSCG00000002779.4	40.3153	0.0712618	0.176659	0.403387	0.686664	0.97805
ENSSSCG00000002781.4	3.38909	-0.634225	0.519972	-1.21973	0.222568	0.885196
ENSSSCG00000002782.3	1.36013	-0.143842	0.701857	-0.204945	0.837615	NA
ENSSSCG00000002783.4	20.2331	0.0713315	0.230203	0.309863	0.756665	0.986599
ENSSSCG00000002786.4	15.8718	-0.314711	0.230133	-1.36752	0.171463	0.855327
ENSSSCG00000002787.4	338.628	0.0977695	0.13782	0.7094	0.478076	0.94956
ENSSSCG00000002788.4	22.6166	0.0105156	0.199465	0.0527192	0.957956	0.995807
ENSSSCG00000002790.4	208.825	0.139243	0.107376	1.29678	0.194706	0.868154
ENSSSCG00000002792.5	28.09	0.133363	0.21303	0.626032	0.531294	0.957789
ENSSSCG00000002793.4	14.4525	0.170705	0.247702	0.689155	0.490725	0.951739
ENSSSCG00000002795.5	163.178	-0.125984	0.127826	-0.985585	0.324337	0.921751
ENSSSCG00000002799.4	2557.6	0.00397739	0.0819576	0.0485299	0.961294	0.996222
ENSSSCG00000002802.4	12.4493	-0.248682	0.301872	-0.8238	0.410053	0.941996
ENSSSCG00000002803.4	0.575366	-0.51429	1.37893	-0.372962	0.709177	NA
ENSSSCG00000002804.4	387.949	0.0433307	0.0712143	0.608454	0.542886	0.959748
ENSSSCG00000002805.4	83.3785	-0.164799	0.135753	-1.21396	0.224761	0.885196
ENSSSCG00000002806.4	498.419	-0.18386	0.166539	-1.104	0.269591	0.905423
ENSSSCG00000002807.4	26.9245	-0.0332284	0.186103	-0.178548	0.858292	0.990792
ENSSSCG00000002808.3	72.0967	-0.00920335	0.185109	-0.0497185	0.960347	0.996222
ENSSSCG00000002809.4	0.0946499	0.349538	3.02571	0.115523	0.908031	NA
ENSSSCG00000002811.3	3.0704	-0.110306	0.998261	-0.110498	NA	NA
ENSSSCG00000002812.4	100.005	0.0320804	0.172345	0.186141	0.852334	0.989659
ENSSSCG00000002813.4	100.43	-0.0926869	0.180289	-0.514101	0.607181	0.966896
ENSSSCG00000002814.4	1.9297	0.491518	0.69315	0.709108	0.478258	NA
ENSSSCG00000002815.4	147.993	0.16596	0.135071	1.22869	0.219187	0.883871
ENSSSCG00000002817.4	0.510751	-0.854918	1.40944	-0.606565	0.544139	NA
ENSSSCG00000002818.4	193.698	-0.0262642	0.115795	-0.226817	0.820566	0.98868
ENSSSCG00000002819.4	223.454	0.00819334	0.137656	0.0595205	0.952538	0.99564
ENSSSCG00000002820.4	174.47	0.0975607	0.127504	0.765157	0.444178	0.94582
ENSSSCG00000002821.5	0.239508	1.41612	2.21418	0.639567	0.522454	NA
ENSSSCG00000002822.4	1742.95	-0.0772813	0.113516	-0.680799	0.495999	0.952535
ENSSSCG00000002825.4	125.847	-1.99777	0.690948	-2.89135	0.00383594	0.211558
ENSSSCG00000002827.4	4.45943	0.594492	0.5177	1.14833	0.250832	0.898256
ENSSSCG00000002828.4	46.212	-0.348026	0.137327	-2.53428	0.0112677	0.345962
ENSSSCG00000002829.4	1098.7	-0.113787	0.189415	-0.600726	0.548022	0.961401
ENSSSCG00000002830.4	0.0890857	-0.578863	3.02526	-0.191343	0.848257	NA
ENSSSCG00000002831.4	16.0698	0.138026	0.288124	0.479052	0.631902	0.971758
ENSSSCG00000002835.4	0.272415	-0.545474	2.16789	-0.251615	0.801339	NA
ENSSSCG00000002836.4	3.80346	-3.43894	1.78562	-1.92591	0.0541156	0.65521
ENSSSCG00000002838.4	198.487	-0.0454512	0.159325	-0.285273	0.775435	0.986963
ENSSSCG00000002839.4	0	NA	NA	NA	NA	NA
ENSSSCG00000002841.4	406.995	0.0757107	0.152563	0.49626	0.619711	0.969266
ENSSSCG00000002844.4	7168.97	0.0888257	0.152643	0.581918	0.560622	0.96173
ENSSSCG00000002846.5	1515.96	0.14172	0.114921	1.23319	0.217505	0.882091
ENSSSCG00000002847.4	53.3962	-1.78568	0.604919	-2.95192	0.003158	0.186744
ENSSSCG00000002849.4	5.78896	-0.363335	0.371581	-0.977808	0.328169	0.923798
ENSSSCG00000002850.2	0	NA	NA	NA	NA	NA
ENSSSCG00000002852.3	289.271	0.417533	0.172607	2.41898	0.0155641	0.39282
ENSSSCG00000002854.4	221.3	0.091754	0.13398	0.684833	0.49345	0.952219
ENSSSCG00000002855.4	74.8103	0.166573	0.212214	0.784927	0.432496	0.944397
ENSSSCG00000002857.4	14.3254	-0.333739	0.336284	-0.992434	0.320986	0.921562
ENSSSCG00000002859.4	220.507	-0.0400916	0.0936937	-0.427901	0.668723	0.975333
ENSSSCG00000002860.4	340.685	0.382304	0.227089	1.6835	0.0922782	0.75651
ENSSSCG00000002862.4	27.193	0.397777	0.303569	1.31033	0.190083	0.865839
ENSSSCG00000002863.4	82.6525	-0.176484	0.16579	-1.06451	0.287099	0.910716
ENSSSCG00000002864.4	13.8443	-0.34394	0.383163	-0.897633	0.369381	0.932182
ENSSSCG00000002865.4	88.3505	0.128088	0.129887	0.986147	0.324061	0.921673
ENSSSCG00000002866.3	78.9735	-0.207887	0.233417	-0.890624	0.373131	0.932182
ENSSSCG00000002867.4	413.921	0.214708	0.175136	1.22595	0.220216	0.884206
ENSSSCG00000002868.4	341.855	0.0581165	0.142828	0.406899	0.684082	0.977175
ENSSSCG00000002869.4	1215.83	0.155433	0.158801	0.978789	0.327684	0.923798
ENSSSCG00000002872.4	174.108	-0.0278837	0.147164	-0.189474	0.849721	0.98965
ENSSSCG00000002873.4	21265.4	0.0041637	0.151056	0.0275639	0.97801	0.998674
ENSSSCG00000002875.4	142.527	0.154497	0.163485	0.945021	0.344648	0.929244
ENSSSCG00000002877.4	128.049	0.237655	0.252371	0.94169	0.346351	0.929324
ENSSSCG00000002879.4	127.677	-0.127201	0.14047	-0.905541	0.365179	0.932182
ENSSSCG00000002882.4	0.0757922	0.305641	3.02619	0.100999	0.919551	NA
ENSSSCG00000002884.4	35.1101	0.0723361	0.227077	0.318553	0.750065	0.985571
ENSSSCG00000002885.4	704.786	0.0712198	0.116701	0.610276	0.541679	0.959273
ENSSSCG00000002887.4	1.3017	-1.28852	0.792125	-1.62666	0.103809	NA
ENSSSCG00000002888.4	4.14012	-0.0381705	0.486049	-0.0785322	0.937405	0.994995
ENSSSCG00000002891.4	0.146043	-0.498357	3.01946	-0.165048	0.868906	NA
ENSSSCG00000002893.5	18.52	-0.238326	0.313945	-0.759132	0.447774	0.945863
ENSSSCG00000002895.4	158.514	0.0289389	0.12658	0.228621	0.819164	0.98868
ENSSSCG00000002898.4	125.243	0.0746012	0.16353	0.456192	0.648252	0.973537
ENSSSCG00000002901.4	5.54251	-0.0516405	0.430219	-0.120033	0.904457	0.993377
ENSSSCG00000002902.4	1.98835	0.715223	0.82471	0.867241	0.38581	NA
ENSSSCG00000002904.4	63.2506	-0.0630346	0.144107	-0.437416	0.66181	0.974159
[truncated: 21,424 more rows]
